# Supplementary material for: Multi-level magma plumbing at Agung and Batur volcanoes increases risk of hazardous eruptions
Source: Sci Rep. 2018 Jul 12;8:10547. doi: 10.1038/s41598-018-28125-2 (PMC6043508; doi:10.1038/s41598-018-28125-2)
Supplement: Supplementary file 2 — Dataset 1 [file 41598_2018_28125_MOESM2_ESM.xml]

<?xml version="1.0" encoding="UTF-8"?>
<?mso-application progid="Excel.Sheet"?><Workbook xmlns:o="urn:schemas-microsoft-com:office:office" xmlns:x="urn:schemas-microsoft-com:office:excel" xmlns:html="http://www.w3.org/TR/REC-html40" xmlns:ss="urn:schemas-microsoft-com:office:spreadsheet">
 <DocumentProperties xmlns="urn:schemas-microsoft-com:office:office">
  <Author>Harri Geiger</Author>
  <LastAuthor>Harri Geiger</LastAuthor>
  <Created>2018-01-23T14:42:29Z</Created>
  <LastSaved>2018-01-26T16:43:04Z</LastSaved>
  <Company>Geocentrum, Uppsala universitet</Company>
  <Version>15.00</Version>
 </DocumentProperties>
 <OfficeDocumentSettings xmlns="urn:schemas-microsoft-com:office:office">
  <AllowPNG/>
 </OfficeDocumentSettings>
 <ExcelWorkbook xmlns="urn:schemas-microsoft-com:office:excel">
  <WindowHeight>14385</WindowHeight>
  <WindowWidth>28800</WindowWidth>
  <WindowTopX>0</WindowTopX>
  <WindowTopY>0</WindowTopY>
  <ProtectStructure>False</ProtectStructure>
  <ProtectWindows>False</ProtectWindows>
 </ExcelWorkbook>
 <Styles>
  <Style ss:ID="Default" ss:Name="Normal">
   <Alignment ss:Vertical="Bottom"/>
   <Borders/>
   <Font ss:FontName="Calibri" x:Family="Swiss" ss:Size="11" ss:Color="#000000"/>
   <Interior/>
   <NumberFormat/>
   <Protection/>
  </Style>
  <Style ss:ID="s16">
   <Font ss:FontName="Calibri" x:Family="Swiss" ss:Size="11" ss:Color="#000000" ss:Bold="1" ss:Italic="1"/>
  </Style>
  <Style ss:ID="s17">
   <Font ss:FontName="Calibri" x:Family="Swiss" ss:Size="11" ss:Color="#000000" ss:Bold="1"/>
  </Style>
  <Style ss:ID="s18">
   <Alignment ss:Horizontal="Right" ss:Vertical="Bottom"/>
   <Borders/>
   <Font ss:FontName="Calibri" x:Family="Swiss" ss:Size="11" ss:Color="#000000" ss:Bold="1"/>
   <Interior/>
   <NumberFormat/>
   <Protection/>
  </Style>
  <Style ss:ID="s19">
   <Alignment ss:Vertical="Bottom"/>
   <Borders/>
   <Font ss:FontName="Calibri" x:Family="Swiss" ss:Size="11" ss:Color="#000000"/>
   <Interior/>
   <NumberFormat ss:Format="Fixed"/>
   <Protection/>
  </Style>
  <Style ss:ID="s20">
   <Alignment ss:Vertical="Bottom"/>
   <Borders/>
   <Font ss:FontName="Calibri" x:Family="Swiss" ss:Size="11" ss:Color="#000000"/>
   <Interior/>
   <NumberFormat ss:Format="0.000"/>
   <Protection/>
  </Style>
  <Style ss:ID="s21">
   <Alignment ss:Vertical="Bottom"/>
   <Borders/>
   <Font ss:FontName="Calibri" x:Family="Swiss" ss:Size="11" ss:Color="#000000"/>
   <Interior/>
   <NumberFormat ss:Format="0.0"/>
   <Protection/>
  </Style>
  <Style ss:ID="s22">
   <Font ss:FontName="Calibri" x:Family="Swiss" ss:Size="11" ss:Color="#000000"/>
  </Style>
 </Styles>
 <Worksheet ss:Name="Agung Mineral Data">
  <Table ss:ExpandedColumnCount="17" ss:ExpandedRowCount="811" x:FullColumns="1" x:FullRows="1" ss:DefaultRowHeight="15">
   <Row>
    <Cell><Data ss:Type="String">Comment  </Data></Cell>
    <Cell><Data ss:Type="String">   F     </Data></Cell>
    <Cell><Data ss:Type="String">   Na2O  </Data></Cell>
    <Cell><Data ss:Type="String">   SiO2  </Data></Cell>
    <Cell><Data ss:Type="String">   Al2O3 </Data></Cell>
    <Cell><Data ss:Type="String">   MgO   </Data></Cell>
    <Cell><Data ss:Type="String">   CaO   </Data></Cell>
    <Cell><Data ss:Type="String">   MnO   </Data></Cell>
    <Cell><Data ss:Type="String">   BaO   </Data></Cell>
    <Cell><Data ss:Type="String">   K2O   </Data></Cell>
    <Cell><Data ss:Type="String">   P2O5  </Data></Cell>
    <Cell><Data ss:Type="String">   TiO2  </Data></Cell>
    <Cell><Data ss:Type="String">   Cl    </Data></Cell>
    <Cell><Data ss:Type="String">   FeO   </Data></Cell>
    <Cell><Data ss:Type="String">   Cr2O3 </Data></Cell>
    <Cell><Data ss:Type="String">   V2O3  </Data></Cell>
    <Cell><Data ss:Type="String">  Total  </Data></Cell>
   </Row>
   <Row>
    <Cell><Data ss:Type="String">A-BA1-63A_p1 </Data></Cell>
    <Cell><Data ss:Type="Number">0</Data></Cell>
    <Cell><Data ss:Type="Number">1.3180000000000001</Data></Cell>
    <Cell><Data ss:Type="Number">46.561</Data></Cell>
    <Cell><Data ss:Type="Number">33.902000000000001</Data></Cell>
    <Cell><Data ss:Type="Number">4.7E-2</Data></Cell>
    <Cell><Data ss:Type="Number">18.056000000000001</Data></Cell>
    <Cell><Data ss:Type="Number">0</Data></Cell>
    <Cell><Data ss:Type="Number">1.2E-2</Data></Cell>
    <Cell><Data ss:Type="Number">6.6000000000000003E-2</Data></Cell>
    <Cell><Data ss:Type="Number">0</Data></Cell>
    <Cell><Data ss:Type="Number">0</Data></Cell>
    <Cell><Data ss:Type="Number">0</Data></Cell>
    <Cell><Data ss:Type="Number">0.45800000000000002</Data></Cell>
    <Cell><Data ss:Type="Number">4.2999999999999997E-2</Data></Cell>
    <Cell><Data ss:Type="Number">8.0000000000000002E-3</Data></Cell>
    <Cell><Data ss:Type="Number">100.471</Data></Cell>
   </Row>
   <Row>
    <Cell><Data ss:Type="String">A-BA1-63A_p2 </Data></Cell>
    <Cell><Data ss:Type="Number">0</Data></Cell>
    <Cell><Data ss:Type="Number">1.2050000000000001</Data></Cell>
    <Cell><Data ss:Type="Number">46.726999999999997</Data></Cell>
    <Cell><Data ss:Type="Number">33.767000000000003</Data></Cell>
    <Cell><Data ss:Type="Number">5.0999999999999997E-2</Data></Cell>
    <Cell><Data ss:Type="Number">17.29</Data></Cell>
    <Cell><Data ss:Type="Number">2.1999999999999999E-2</Data></Cell>
    <Cell><Data ss:Type="Number">0</Data></Cell>
    <Cell><Data ss:Type="Number">5.2999999999999999E-2</Data></Cell>
    <Cell><Data ss:Type="Number">6.0000000000000001E-3</Data></Cell>
    <Cell><Data ss:Type="Number">8.0000000000000002E-3</Data></Cell>
    <Cell><Data ss:Type="Number">1.2E-2</Data></Cell>
    <Cell><Data ss:Type="Number">2E-3</Data></Cell>
    <Cell><Data ss:Type="Number">7.0000000000000001E-3</Data></Cell>
    <Cell><Data ss:Type="Number">1.4999999999999999E-2</Data></Cell>
    <Cell><Data ss:Type="Number">99.162000000000006</Data></Cell>
   </Row>
   <Row>
    <Cell><Data ss:Type="String">A-BA1-63A_p3 </Data></Cell>
    <Cell><Data ss:Type="Number">0</Data></Cell>
    <Cell><Data ss:Type="Number">4.5439999999999996</Data></Cell>
    <Cell><Data ss:Type="Number">54.661999999999999</Data></Cell>
    <Cell><Data ss:Type="Number">28.385999999999999</Data></Cell>
    <Cell><Data ss:Type="Number">7.1999999999999995E-2</Data></Cell>
    <Cell><Data ss:Type="Number">11.412000000000001</Data></Cell>
    <Cell><Data ss:Type="Number">0</Data></Cell>
    <Cell><Data ss:Type="Number">8.0000000000000002E-3</Data></Cell>
    <Cell><Data ss:Type="Number">0.27500000000000002</Data></Cell>
    <Cell><Data ss:Type="Number">0</Data></Cell>
    <Cell><Data ss:Type="Number">0.04</Data></Cell>
    <Cell><Data ss:Type="Number">8.9999999999999993E-3</Data></Cell>
    <Cell><Data ss:Type="Number">0.52700000000000002</Data></Cell>
    <Cell><Data ss:Type="Number">5.0000000000000001E-3</Data></Cell>
    <Cell><Data ss:Type="Number">0.01</Data></Cell>
    <Cell><Data ss:Type="Number">99.947999999999993</Data></Cell>
   </Row>
   <Row>
    <Cell><Data ss:Type="String">A-BA1-63A_p4 </Data></Cell>
    <Cell><Data ss:Type="Number">0</Data></Cell>
    <Cell><Data ss:Type="Number">0.111</Data></Cell>
    <Cell><Data ss:Type="Number">53.768999999999998</Data></Cell>
    <Cell><Data ss:Type="Number">1.306</Data></Cell>
    <Cell><Data ss:Type="Number">22.797000000000001</Data></Cell>
    <Cell><Data ss:Type="Number">1.8919999999999999</Data></Cell>
    <Cell><Data ss:Type="Number">0.54300000000000004</Data></Cell>
    <Cell><Data ss:Type="Number">1.4999999999999999E-2</Data></Cell>
    <Cell><Data ss:Type="Number">0</Data></Cell>
    <Cell><Data ss:Type="Number">3.2000000000000001E-2</Data></Cell>
    <Cell><Data ss:Type="Number">0.28100000000000003</Data></Cell>
    <Cell><Data ss:Type="Number">1.7999999999999999E-2</Data></Cell>
    <Cell><Data ss:Type="Number">19.376000000000001</Data></Cell>
    <Cell><Data ss:Type="Number">0</Data></Cell>
    <Cell><Data ss:Type="Number">1.2E-2</Data></Cell>
    <Cell><Data ss:Type="Number">100.148</Data></Cell>
   </Row>
   <Row>
    <Cell><Data ss:Type="String">A-BA1-63A_p5 </Data></Cell>
    <Cell><Data ss:Type="Number">0</Data></Cell>
    <Cell><Data ss:Type="Number">1.4999999999999999E-2</Data></Cell>
    <Cell><Data ss:Type="Number">53.814</Data></Cell>
    <Cell><Data ss:Type="Number">1.2390000000000001</Data></Cell>
    <Cell><Data ss:Type="Number">23.498999999999999</Data></Cell>
    <Cell><Data ss:Type="Number">1.9239999999999999</Data></Cell>
    <Cell><Data ss:Type="Number">0.56799999999999995</Data></Cell>
    <Cell><Data ss:Type="Number">7.0000000000000007E-2</Data></Cell>
    <Cell><Data ss:Type="Number">1E-3</Data></Cell>
    <Cell><Data ss:Type="Number">3.5999999999999997E-2</Data></Cell>
    <Cell><Data ss:Type="Number">0.28100000000000003</Data></Cell>
    <Cell><Data ss:Type="Number">5.0000000000000001E-3</Data></Cell>
    <Cell><Data ss:Type="Number">18.853000000000002</Data></Cell>
    <Cell><Data ss:Type="Number">2E-3</Data></Cell>
    <Cell><Data ss:Type="Number">4.5999999999999999E-2</Data></Cell>
    <Cell><Data ss:Type="Number">100.352</Data></Cell>
   </Row>
   <Row>
    <Cell><Data ss:Type="String">A-BA1-63A_p6 </Data></Cell>
    <Cell><Data ss:Type="Number">0</Data></Cell>
    <Cell><Data ss:Type="Number">8.5999999999999993E-2</Data></Cell>
    <Cell><Data ss:Type="Number">54.292000000000002</Data></Cell>
    <Cell><Data ss:Type="Number">1.1200000000000001</Data></Cell>
    <Cell><Data ss:Type="Number">22.861000000000001</Data></Cell>
    <Cell><Data ss:Type="Number">1.927</Data></Cell>
    <Cell><Data ss:Type="Number">0.57899999999999996</Data></Cell>
    <Cell><Data ss:Type="Number">9.6000000000000002E-2</Data></Cell>
    <Cell><Data ss:Type="Number">1.6E-2</Data></Cell>
    <Cell><Data ss:Type="Number">1.7999999999999999E-2</Data></Cell>
    <Cell><Data ss:Type="Number">0.26300000000000001</Data></Cell>
    <Cell><Data ss:Type="Number">2.5000000000000001E-2</Data></Cell>
    <Cell><Data ss:Type="Number">19.068999999999999</Data></Cell>
    <Cell><Data ss:Type="Number">0</Data></Cell>
    <Cell><Data ss:Type="Number">1.2E-2</Data></Cell>
    <Cell><Data ss:Type="Number">100.358</Data></Cell>
   </Row>
   <Row>
    <Cell><Data ss:Type="String">A-BA1-63A_p9 </Data></Cell>
    <Cell><Data ss:Type="Number">0</Data></Cell>
    <Cell><Data ss:Type="Number">0.01</Data></Cell>
    <Cell><Data ss:Type="Number">53.503</Data></Cell>
    <Cell><Data ss:Type="Number">1.931</Data></Cell>
    <Cell><Data ss:Type="Number">22.693999999999999</Data></Cell>
    <Cell><Data ss:Type="Number">2.0009999999999999</Data></Cell>
    <Cell><Data ss:Type="Number">0.61299999999999999</Data></Cell>
    <Cell><Data ss:Type="Number">7.6999999999999999E-2</Data></Cell>
    <Cell><Data ss:Type="Number">0</Data></Cell>
    <Cell><Data ss:Type="Number">1.9E-2</Data></Cell>
    <Cell><Data ss:Type="Number">0.29299999999999998</Data></Cell>
    <Cell><Data ss:Type="Number">1.0999999999999999E-2</Data></Cell>
    <Cell><Data ss:Type="Number">19.507999999999999</Data></Cell>
    <Cell><Data ss:Type="Number">3.5999999999999997E-2</Data></Cell>
    <Cell><Data ss:Type="Number">2.4E-2</Data></Cell>
    <Cell><Data ss:Type="Number">100.718</Data></Cell>
   </Row>
   <Row>
    <Cell><Data ss:Type="String">A-BA1-63A_p10 </Data></Cell>
    <Cell><Data ss:Type="Number">0</Data></Cell>
    <Cell><Data ss:Type="Number">0</Data></Cell>
    <Cell><Data ss:Type="Number">53.302</Data></Cell>
    <Cell><Data ss:Type="Number">2.0550000000000002</Data></Cell>
    <Cell><Data ss:Type="Number">22.870999999999999</Data></Cell>
    <Cell><Data ss:Type="Number">1.9550000000000001</Data></Cell>
    <Cell><Data ss:Type="Number">0.66100000000000003</Data></Cell>
    <Cell><Data ss:Type="Number">3.6999999999999998E-2</Data></Cell>
    <Cell><Data ss:Type="Number">0</Data></Cell>
    <Cell><Data ss:Type="Number">0.02</Data></Cell>
    <Cell><Data ss:Type="Number">0.33500000000000002</Data></Cell>
    <Cell><Data ss:Type="Number">6.0000000000000001E-3</Data></Cell>
    <Cell><Data ss:Type="Number">19.481999999999999</Data></Cell>
    <Cell><Data ss:Type="Number">0</Data></Cell>
    <Cell><Data ss:Type="Number">1.7000000000000001E-2</Data></Cell>
    <Cell><Data ss:Type="Number">100.74</Data></Cell>
   </Row>
   <Row>
    <Cell><Data ss:Type="String">A-BA1-63A_p11 </Data></Cell>
    <Cell><Data ss:Type="Number">0</Data></Cell>
    <Cell><Data ss:Type="Number">4.5999999999999999E-2</Data></Cell>
    <Cell><Data ss:Type="Number">54.451999999999998</Data></Cell>
    <Cell><Data ss:Type="Number">1.06</Data></Cell>
    <Cell><Data ss:Type="Number">23.456</Data></Cell>
    <Cell><Data ss:Type="Number">1.851</Data></Cell>
    <Cell><Data ss:Type="Number">0.64600000000000002</Data></Cell>
    <Cell><Data ss:Type="Number">9.1999999999999998E-2</Data></Cell>
    <Cell><Data ss:Type="Number">0</Data></Cell>
    <Cell><Data ss:Type="Number">8.9999999999999993E-3</Data></Cell>
    <Cell><Data ss:Type="Number">0.23599999999999999</Data></Cell>
    <Cell><Data ss:Type="Number">0</Data></Cell>
    <Cell><Data ss:Type="Number">18.826000000000001</Data></Cell>
    <Cell><Data ss:Type="Number">2.1999999999999999E-2</Data></Cell>
    <Cell><Data ss:Type="Number">2.1999999999999999E-2</Data></Cell>
    <Cell><Data ss:Type="Number">100.718</Data></Cell>
   </Row>
   <Row>
    <Cell><Data ss:Type="String">A-BA1-63A_p15 </Data></Cell>
    <Cell><Data ss:Type="Number">0</Data></Cell>
    <Cell><Data ss:Type="Number">7.2999999999999995E-2</Data></Cell>
    <Cell><Data ss:Type="Number">53.741</Data></Cell>
    <Cell><Data ss:Type="Number">1.6240000000000001</Data></Cell>
    <Cell><Data ss:Type="Number">22.901</Data></Cell>
    <Cell><Data ss:Type="Number">1.8560000000000001</Data></Cell>
    <Cell><Data ss:Type="Number">0.48299999999999998</Data></Cell>
    <Cell><Data ss:Type="Number">0</Data></Cell>
    <Cell><Data ss:Type="Number">3.1E-2</Data></Cell>
    <Cell><Data ss:Type="Number">0</Data></Cell>
    <Cell><Data ss:Type="Number">0.309</Data></Cell>
    <Cell><Data ss:Type="Number">1.2999999999999999E-2</Data></Cell>
    <Cell><Data ss:Type="Number">19.198</Data></Cell>
    <Cell><Data ss:Type="Number">0</Data></Cell>
    <Cell><Data ss:Type="Number">0</Data></Cell>
    <Cell><Data ss:Type="Number">100.226</Data></Cell>
   </Row>
   <Row>
    <Cell><Data ss:Type="String">A-BA1-63A_p16 </Data></Cell>
    <Cell><Data ss:Type="Number">0</Data></Cell>
    <Cell><Data ss:Type="Number">0.10199999999999999</Data></Cell>
    <Cell><Data ss:Type="Number">53.750999999999998</Data></Cell>
    <Cell><Data ss:Type="Number">1.841</Data></Cell>
    <Cell><Data ss:Type="Number">23.17</Data></Cell>
    <Cell><Data ss:Type="Number">1.8360000000000001</Data></Cell>
    <Cell><Data ss:Type="Number">0.52500000000000002</Data></Cell>
    <Cell><Data ss:Type="Number">0</Data></Cell>
    <Cell><Data ss:Type="Number">0.02</Data></Cell>
    <Cell><Data ss:Type="Number">3.7999999999999999E-2</Data></Cell>
    <Cell><Data ss:Type="Number">0.28999999999999998</Data></Cell>
    <Cell><Data ss:Type="Number">1.2E-2</Data></Cell>
    <Cell><Data ss:Type="Number">18.966999999999999</Data></Cell>
    <Cell><Data ss:Type="Number">0</Data></Cell>
    <Cell><Data ss:Type="Number">0</Data></Cell>
    <Cell><Data ss:Type="Number">100.54900000000001</Data></Cell>
   </Row>
   <Row>
    <Cell><Data ss:Type="String">A-BA1-63A_p18 </Data></Cell>
    <Cell><Data ss:Type="Number">0.04</Data></Cell>
    <Cell><Data ss:Type="Number">4.3019999999999996</Data></Cell>
    <Cell><Data ss:Type="Number">53.84</Data></Cell>
    <Cell><Data ss:Type="Number">28.613</Data></Cell>
    <Cell><Data ss:Type="Number">9.7000000000000003E-2</Data></Cell>
    <Cell><Data ss:Type="Number">12.224</Data></Cell>
    <Cell><Data ss:Type="Number">1.6E-2</Data></Cell>
    <Cell><Data ss:Type="Number">0.1</Data></Cell>
    <Cell><Data ss:Type="Number">0.30599999999999999</Data></Cell>
    <Cell><Data ss:Type="Number">3.9E-2</Data></Cell>
    <Cell><Data ss:Type="Number">4.5999999999999999E-2</Data></Cell>
    <Cell><Data ss:Type="Number">1E-3</Data></Cell>
    <Cell><Data ss:Type="Number">0.64400000000000002</Data></Cell>
    <Cell><Data ss:Type="Number">2.8000000000000001E-2</Data></Cell>
    <Cell><Data ss:Type="Number">5.0000000000000001E-3</Data></Cell>
    <Cell><Data ss:Type="Number">100.28400000000001</Data></Cell>
   </Row>
   <Row>
    <Cell><Data ss:Type="String">A-BA1-63A_p19 </Data></Cell>
    <Cell><Data ss:Type="Number">2.8000000000000001E-2</Data></Cell>
    <Cell><Data ss:Type="Number">2.7679999999999998</Data></Cell>
    <Cell><Data ss:Type="Number">50.518000000000001</Data></Cell>
    <Cell><Data ss:Type="Number">30.902999999999999</Data></Cell>
    <Cell><Data ss:Type="Number">6.4000000000000001E-2</Data></Cell>
    <Cell><Data ss:Type="Number">14.41</Data></Cell>
    <Cell><Data ss:Type="Number">0</Data></Cell>
    <Cell><Data ss:Type="Number">5.3999999999999999E-2</Data></Cell>
    <Cell><Data ss:Type="Number">0.17100000000000001</Data></Cell>
    <Cell><Data ss:Type="Number">0</Data></Cell>
    <Cell><Data ss:Type="Number">0.03</Data></Cell>
    <Cell><Data ss:Type="Number">8.0000000000000002E-3</Data></Cell>
    <Cell><Data ss:Type="Number">0.60099999999999998</Data></Cell>
    <Cell><Data ss:Type="Number">0</Data></Cell>
    <Cell><Data ss:Type="Number">0</Data></Cell>
    <Cell><Data ss:Type="Number">99.540999999999997</Data></Cell>
   </Row>
   <Row>
    <Cell><Data ss:Type="String">A-BA1-63A_p20 </Data></Cell>
    <Cell><Data ss:Type="Number">0</Data></Cell>
    <Cell><Data ss:Type="Number">4.407</Data></Cell>
    <Cell><Data ss:Type="Number">54.62</Data></Cell>
    <Cell><Data ss:Type="Number">28.574000000000002</Data></Cell>
    <Cell><Data ss:Type="Number">8.5999999999999993E-2</Data></Cell>
    <Cell><Data ss:Type="Number">11.805999999999999</Data></Cell>
    <Cell><Data ss:Type="Number">0</Data></Cell>
    <Cell><Data ss:Type="Number">1.2E-2</Data></Cell>
    <Cell><Data ss:Type="Number">0.28599999999999998</Data></Cell>
    <Cell><Data ss:Type="Number">7.0000000000000001E-3</Data></Cell>
    <Cell><Data ss:Type="Number">3.5000000000000003E-2</Data></Cell>
    <Cell><Data ss:Type="Number">2E-3</Data></Cell>
    <Cell><Data ss:Type="Number">0.55000000000000004</Data></Cell>
    <Cell><Data ss:Type="Number">0</Data></Cell>
    <Cell><Data ss:Type="Number">0</Data></Cell>
    <Cell><Data ss:Type="Number">100.38500000000001</Data></Cell>
   </Row>
   <Row>
    <Cell><Data ss:Type="String">A-BA1-63A_p21 </Data></Cell>
    <Cell><Data ss:Type="Number">0</Data></Cell>
    <Cell><Data ss:Type="Number">4.2480000000000002</Data></Cell>
    <Cell><Data ss:Type="Number">54.072000000000003</Data></Cell>
    <Cell><Data ss:Type="Number">28.623999999999999</Data></Cell>
    <Cell><Data ss:Type="Number">9.6000000000000002E-2</Data></Cell>
    <Cell><Data ss:Type="Number">11.929</Data></Cell>
    <Cell><Data ss:Type="Number">1.2999999999999999E-2</Data></Cell>
    <Cell><Data ss:Type="Number">3.5000000000000003E-2</Data></Cell>
    <Cell><Data ss:Type="Number">0.255</Data></Cell>
    <Cell><Data ss:Type="Number">3.4000000000000002E-2</Data></Cell>
    <Cell><Data ss:Type="Number">5.5E-2</Data></Cell>
    <Cell><Data ss:Type="Number">0.02</Data></Cell>
    <Cell><Data ss:Type="Number">0</Data></Cell>
    <Cell><Data ss:Type="Number">0</Data></Cell>
    <Cell><Data ss:Type="Number">0</Data></Cell>
    <Cell><Data ss:Type="Number">99.376000000000005</Data></Cell>
   </Row>
   <Row>
    <Cell><Data ss:Type="String">A-BA1-63A_p22 </Data></Cell>
    <Cell><Data ss:Type="Number">0</Data></Cell>
    <Cell><Data ss:Type="Number">3.839</Data></Cell>
    <Cell><Data ss:Type="Number">53.006999999999998</Data></Cell>
    <Cell><Data ss:Type="Number">29.327999999999999</Data></Cell>
    <Cell><Data ss:Type="Number">9.2999999999999999E-2</Data></Cell>
    <Cell><Data ss:Type="Number">12.712</Data></Cell>
    <Cell><Data ss:Type="Number">0</Data></Cell>
    <Cell><Data ss:Type="Number">5.8000000000000003E-2</Data></Cell>
    <Cell><Data ss:Type="Number">0.23599999999999999</Data></Cell>
    <Cell><Data ss:Type="Number">1.4E-2</Data></Cell>
    <Cell><Data ss:Type="Number">3.6999999999999998E-2</Data></Cell>
    <Cell><Data ss:Type="Number">3.2000000000000001E-2</Data></Cell>
    <Cell><Data ss:Type="Number">0.63200000000000001</Data></Cell>
    <Cell><Data ss:Type="Number">0</Data></Cell>
    <Cell><Data ss:Type="Number">0</Data></Cell>
    <Cell><Data ss:Type="Number">99.980999999999995</Data></Cell>
   </Row>
   <Row>
    <Cell><Data ss:Type="String">A-BA1-63A_p23 </Data></Cell>
    <Cell><Data ss:Type="Number">0</Data></Cell>
    <Cell><Data ss:Type="Number">4.2359999999999998</Data></Cell>
    <Cell><Data ss:Type="Number">54.146999999999998</Data></Cell>
    <Cell><Data ss:Type="Number">28.869</Data></Cell>
    <Cell><Data ss:Type="Number">5.6000000000000001E-2</Data></Cell>
    <Cell><Data ss:Type="Number">12.305</Data></Cell>
    <Cell><Data ss:Type="Number">2.5999999999999999E-2</Data></Cell>
    <Cell><Data ss:Type="Number">0</Data></Cell>
    <Cell><Data ss:Type="Number">0.253</Data></Cell>
    <Cell><Data ss:Type="Number">0.01</Data></Cell>
    <Cell><Data ss:Type="Number">3.3000000000000002E-2</Data></Cell>
    <Cell><Data ss:Type="Number">2.5999999999999999E-2</Data></Cell>
    <Cell><Data ss:Type="Number">2E-3</Data></Cell>
    <Cell><Data ss:Type="Number">0</Data></Cell>
    <Cell><Data ss:Type="Number">0</Data></Cell>
    <Cell><Data ss:Type="Number">99.956999999999994</Data></Cell>
   </Row>
   <Row>
    <Cell><Data ss:Type="String">A-BA1-63A_p24 </Data></Cell>
    <Cell><Data ss:Type="Number">0</Data></Cell>
    <Cell><Data ss:Type="Number">1.4870000000000001</Data></Cell>
    <Cell><Data ss:Type="Number">46.783000000000001</Data></Cell>
    <Cell><Data ss:Type="Number">33.485999999999997</Data></Cell>
    <Cell><Data ss:Type="Number">5.2999999999999999E-2</Data></Cell>
    <Cell><Data ss:Type="Number">17.401</Data></Cell>
    <Cell><Data ss:Type="Number">4.3999999999999997E-2</Data></Cell>
    <Cell><Data ss:Type="Number">7.6999999999999999E-2</Data></Cell>
    <Cell><Data ss:Type="Number">7.4999999999999997E-2</Data></Cell>
    <Cell><Data ss:Type="Number">0</Data></Cell>
    <Cell><Data ss:Type="Number">0</Data></Cell>
    <Cell><Data ss:Type="Number">6.0000000000000001E-3</Data></Cell>
    <Cell><Data ss:Type="Number">0.54800000000000004</Data></Cell>
    <Cell><Data ss:Type="Number">5.1999999999999998E-2</Data></Cell>
    <Cell><Data ss:Type="Number">3.5999999999999997E-2</Data></Cell>
    <Cell><Data ss:Type="Number">100.047</Data></Cell>
   </Row>
   <Row>
    <Cell><Data ss:Type="String">A-BA1-63A_p25 </Data></Cell>
    <Cell><Data ss:Type="Number">0</Data></Cell>
    <Cell><Data ss:Type="Number">4.0110000000000001</Data></Cell>
    <Cell><Data ss:Type="Number">53.470999999999997</Data></Cell>
    <Cell><Data ss:Type="Number">29.152999999999999</Data></Cell>
    <Cell><Data ss:Type="Number">7.1999999999999995E-2</Data></Cell>
    <Cell><Data ss:Type="Number">12.81</Data></Cell>
    <Cell><Data ss:Type="Number">1.2E-2</Data></Cell>
    <Cell><Data ss:Type="Number">0</Data></Cell>
    <Cell><Data ss:Type="Number">0.246</Data></Cell>
    <Cell><Data ss:Type="Number">1.4999999999999999E-2</Data></Cell>
    <Cell><Data ss:Type="Number">2.8000000000000001E-2</Data></Cell>
    <Cell><Data ss:Type="Number">0</Data></Cell>
    <Cell><Data ss:Type="Number">0.58599999999999997</Data></Cell>
    <Cell><Data ss:Type="Number">0</Data></Cell>
    <Cell><Data ss:Type="Number">1.2999999999999999E-2</Data></Cell>
    <Cell><Data ss:Type="Number">100.417</Data></Cell>
   </Row>
   <Row>
    <Cell><Data ss:Type="String">A-BA1-63A_p26 </Data></Cell>
    <Cell><Data ss:Type="Number">0</Data></Cell>
    <Cell><Data ss:Type="Number">4.484</Data></Cell>
    <Cell><Data ss:Type="Number">54.201000000000001</Data></Cell>
    <Cell><Data ss:Type="Number">28.036000000000001</Data></Cell>
    <Cell><Data ss:Type="Number">8.7999999999999995E-2</Data></Cell>
    <Cell><Data ss:Type="Number">11.574999999999999</Data></Cell>
    <Cell><Data ss:Type="Number">8.7999999999999995E-2</Data></Cell>
    <Cell><Data ss:Type="Number">0</Data></Cell>
    <Cell><Data ss:Type="Number">0.28499999999999998</Data></Cell>
    <Cell><Data ss:Type="Number">0</Data></Cell>
    <Cell><Data ss:Type="Number">0.1</Data></Cell>
    <Cell><Data ss:Type="Number">0</Data></Cell>
    <Cell><Data ss:Type="Number">0.66</Data></Cell>
    <Cell><Data ss:Type="Number">0</Data></Cell>
    <Cell><Data ss:Type="Number">1.7999999999999999E-2</Data></Cell>
    <Cell><Data ss:Type="Number">99.534999999999997</Data></Cell>
   </Row>
   <Row>
    <Cell><Data ss:Type="String">A-BA1-63A_p27 </Data></Cell>
    <Cell><Data ss:Type="Number">0</Data></Cell>
    <Cell><Data ss:Type="Number">3.9790000000000001</Data></Cell>
    <Cell><Data ss:Type="Number">53.762999999999998</Data></Cell>
    <Cell><Data ss:Type="Number">29.664000000000001</Data></Cell>
    <Cell><Data ss:Type="Number">8.5999999999999993E-2</Data></Cell>
    <Cell><Data ss:Type="Number">12.362</Data></Cell>
    <Cell><Data ss:Type="Number">7.0000000000000007E-2</Data></Cell>
    <Cell><Data ss:Type="Number">0</Data></Cell>
    <Cell><Data ss:Type="Number">0.255</Data></Cell>
    <Cell><Data ss:Type="Number">2.1999999999999999E-2</Data></Cell>
    <Cell><Data ss:Type="Number">5.3999999999999999E-2</Data></Cell>
    <Cell><Data ss:Type="Number">0</Data></Cell>
    <Cell><Data ss:Type="Number">0.55900000000000005</Data></Cell>
    <Cell><Data ss:Type="Number">2E-3</Data></Cell>
    <Cell><Data ss:Type="Number">1.2999999999999999E-2</Data></Cell>
    <Cell><Data ss:Type="Number">100.82899999999999</Data></Cell>
   </Row>
   <Row>
    <Cell><Data ss:Type="String">A-BA1-63A_p28 </Data></Cell>
    <Cell><Data ss:Type="Number">0</Data></Cell>
    <Cell><Data ss:Type="Number">3.8929999999999998</Data></Cell>
    <Cell><Data ss:Type="Number">53.59</Data></Cell>
    <Cell><Data ss:Type="Number">29.126000000000001</Data></Cell>
    <Cell><Data ss:Type="Number">4.7E-2</Data></Cell>
    <Cell><Data ss:Type="Number">12.618</Data></Cell>
    <Cell><Data ss:Type="Number">0.01</Data></Cell>
    <Cell><Data ss:Type="Number">0</Data></Cell>
    <Cell><Data ss:Type="Number">0.252</Data></Cell>
    <Cell><Data ss:Type="Number">2.9000000000000001E-2</Data></Cell>
    <Cell><Data ss:Type="Number">2.8000000000000001E-2</Data></Cell>
    <Cell><Data ss:Type="Number">0</Data></Cell>
    <Cell><Data ss:Type="Number">0.56799999999999995</Data></Cell>
    <Cell><Data ss:Type="Number">0</Data></Cell>
    <Cell><Data ss:Type="Number">0</Data></Cell>
    <Cell><Data ss:Type="Number">100.161</Data></Cell>
   </Row>
   <Row>
    <Cell><Data ss:Type="String">A-BA1-63A_p29 </Data></Cell>
    <Cell><Data ss:Type="Number">0</Data></Cell>
    <Cell><Data ss:Type="Number">4.3209999999999997</Data></Cell>
    <Cell><Data ss:Type="Number">53.744</Data></Cell>
    <Cell><Data ss:Type="Number">28.094000000000001</Data></Cell>
    <Cell><Data ss:Type="Number">5.8000000000000003E-2</Data></Cell>
    <Cell><Data ss:Type="Number">11.686999999999999</Data></Cell>
    <Cell><Data ss:Type="Number">0</Data></Cell>
    <Cell><Data ss:Type="Number">0</Data></Cell>
    <Cell><Data ss:Type="Number">0.31</Data></Cell>
    <Cell><Data ss:Type="Number">1.6E-2</Data></Cell>
    <Cell><Data ss:Type="Number">6.8000000000000005E-2</Data></Cell>
    <Cell><Data ss:Type="Number">0</Data></Cell>
    <Cell><Data ss:Type="Number">0</Data></Cell>
    <Cell><Data ss:Type="Number">7.0000000000000001E-3</Data></Cell>
    <Cell><Data ss:Type="Number">5.0000000000000001E-3</Data></Cell>
    <Cell><Data ss:Type="Number">98.31</Data></Cell>
   </Row>
   <Row>
    <Cell><Data ss:Type="String">A-BA1-63A_p30 </Data></Cell>
    <Cell><Data ss:Type="Number">3.2000000000000001E-2</Data></Cell>
    <Cell><Data ss:Type="Number">3.3380000000000001</Data></Cell>
    <Cell><Data ss:Type="Number">52</Data></Cell>
    <Cell><Data ss:Type="Number">30.08</Data></Cell>
    <Cell><Data ss:Type="Number">5.8999999999999997E-2</Data></Cell>
    <Cell><Data ss:Type="Number">13.68</Data></Cell>
    <Cell><Data ss:Type="Number">0</Data></Cell>
    <Cell><Data ss:Type="Number">0.115</Data></Cell>
    <Cell><Data ss:Type="Number">0.191</Data></Cell>
    <Cell><Data ss:Type="Number">1.4E-2</Data></Cell>
    <Cell><Data ss:Type="Number">4.1000000000000002E-2</Data></Cell>
    <Cell><Data ss:Type="Number">2.5999999999999999E-2</Data></Cell>
    <Cell><Data ss:Type="Number">0.55700000000000005</Data></Cell>
    <Cell><Data ss:Type="Number">2.1000000000000001E-2</Data></Cell>
    <Cell><Data ss:Type="Number">0</Data></Cell>
    <Cell><Data ss:Type="Number">100.13500000000001</Data></Cell>
   </Row>
   <Row>
    <Cell><Data ss:Type="String">A-BA1-63A_p31 </Data></Cell>
    <Cell><Data ss:Type="Number">0</Data></Cell>
    <Cell><Data ss:Type="Number">4.2969999999999997</Data></Cell>
    <Cell><Data ss:Type="Number">54.295999999999999</Data></Cell>
    <Cell><Data ss:Type="Number">29.445</Data></Cell>
    <Cell><Data ss:Type="Number">6.4000000000000001E-2</Data></Cell>
    <Cell><Data ss:Type="Number">12.045999999999999</Data></Cell>
    <Cell><Data ss:Type="Number">0.02</Data></Cell>
    <Cell><Data ss:Type="Number">0</Data></Cell>
    <Cell><Data ss:Type="Number">0.26900000000000002</Data></Cell>
    <Cell><Data ss:Type="Number">5.8999999999999997E-2</Data></Cell>
    <Cell><Data ss:Type="Number">2.5999999999999999E-2</Data></Cell>
    <Cell><Data ss:Type="Number">1.6E-2</Data></Cell>
    <Cell><Data ss:Type="Number">0.59099999999999997</Data></Cell>
    <Cell><Data ss:Type="Number">0</Data></Cell>
    <Cell><Data ss:Type="Number">4.1000000000000002E-2</Data></Cell>
    <Cell><Data ss:Type="Number">101.166</Data></Cell>
   </Row>
   <Row>
    <Cell><Data ss:Type="String">A-BA1-63A_p32 </Data></Cell>
    <Cell><Data ss:Type="Number">0</Data></Cell>
    <Cell><Data ss:Type="Number">4.4240000000000004</Data></Cell>
    <Cell><Data ss:Type="Number">53.566000000000003</Data></Cell>
    <Cell><Data ss:Type="Number">28.893000000000001</Data></Cell>
    <Cell><Data ss:Type="Number">0.03</Data></Cell>
    <Cell><Data ss:Type="Number">12.031000000000001</Data></Cell>
    <Cell><Data ss:Type="Number">4.2000000000000003E-2</Data></Cell>
    <Cell><Data ss:Type="Number">0</Data></Cell>
    <Cell><Data ss:Type="Number">0.28399999999999997</Data></Cell>
    <Cell><Data ss:Type="Number">1.6E-2</Data></Cell>
    <Cell><Data ss:Type="Number">3.9E-2</Data></Cell>
    <Cell><Data ss:Type="Number">1.7999999999999999E-2</Data></Cell>
    <Cell><Data ss:Type="Number">0.57999999999999996</Data></Cell>
    <Cell><Data ss:Type="Number">0</Data></Cell>
    <Cell><Data ss:Type="Number">0</Data></Cell>
    <Cell><Data ss:Type="Number">99.918999999999997</Data></Cell>
   </Row>
   <Row>
    <Cell><Data ss:Type="String">A-BA1-63A_p33 </Data></Cell>
    <Cell><Data ss:Type="Number">0</Data></Cell>
    <Cell><Data ss:Type="Number">4.375</Data></Cell>
    <Cell><Data ss:Type="Number">53.984000000000002</Data></Cell>
    <Cell><Data ss:Type="Number">28.818000000000001</Data></Cell>
    <Cell><Data ss:Type="Number">7.4999999999999997E-2</Data></Cell>
    <Cell><Data ss:Type="Number">12.237</Data></Cell>
    <Cell><Data ss:Type="Number">3.2000000000000001E-2</Data></Cell>
    <Cell><Data ss:Type="Number">2.3E-2</Data></Cell>
    <Cell><Data ss:Type="Number">0.25700000000000001</Data></Cell>
    <Cell><Data ss:Type="Number">1.2999999999999999E-2</Data></Cell>
    <Cell><Data ss:Type="Number">3.9E-2</Data></Cell>
    <Cell><Data ss:Type="Number">3.0000000000000001E-3</Data></Cell>
    <Cell><Data ss:Type="Number">0.65500000000000003</Data></Cell>
    <Cell><Data ss:Type="Number">3.3000000000000002E-2</Data></Cell>
    <Cell><Data ss:Type="Number">3.7999999999999999E-2</Data></Cell>
    <Cell><Data ss:Type="Number">100.581</Data></Cell>
   </Row>
   <Row>
    <Cell><Data ss:Type="String">A-BA1-63A_p34 </Data></Cell>
    <Cell><Data ss:Type="Number">0</Data></Cell>
    <Cell><Data ss:Type="Number">1.071</Data></Cell>
    <Cell><Data ss:Type="Number">46.104999999999997</Data></Cell>
    <Cell><Data ss:Type="Number">34.343000000000004</Data></Cell>
    <Cell><Data ss:Type="Number">1.4999999999999999E-2</Data></Cell>
    <Cell><Data ss:Type="Number">17.768999999999998</Data></Cell>
    <Cell><Data ss:Type="Number">0.03</Data></Cell>
    <Cell><Data ss:Type="Number">5.3999999999999999E-2</Data></Cell>
    <Cell><Data ss:Type="Number">5.0999999999999997E-2</Data></Cell>
    <Cell><Data ss:Type="Number">0</Data></Cell>
    <Cell><Data ss:Type="Number">0</Data></Cell>
    <Cell><Data ss:Type="Number">3.0000000000000001E-3</Data></Cell>
    <Cell><Data ss:Type="Number">0.46300000000000002</Data></Cell>
    <Cell><Data ss:Type="Number">0</Data></Cell>
    <Cell><Data ss:Type="Number">3.1E-2</Data></Cell>
    <Cell><Data ss:Type="Number">99.933999999999997</Data></Cell>
   </Row>
   <Row>
    <Cell><Data ss:Type="String">A-BA1-63A_p35 </Data></Cell>
    <Cell><Data ss:Type="Number">0</Data></Cell>
    <Cell><Data ss:Type="Number">4.4729999999999999</Data></Cell>
    <Cell><Data ss:Type="Number">54.569000000000003</Data></Cell>
    <Cell><Data ss:Type="Number">28.422000000000001</Data></Cell>
    <Cell><Data ss:Type="Number">9.7000000000000003E-2</Data></Cell>
    <Cell><Data ss:Type="Number">11.577</Data></Cell>
    <Cell><Data ss:Type="Number">0.08</Data></Cell>
    <Cell><Data ss:Type="Number">6.5000000000000002E-2</Data></Cell>
    <Cell><Data ss:Type="Number">0.28000000000000003</Data></Cell>
    <Cell><Data ss:Type="Number">8.9999999999999993E-3</Data></Cell>
    <Cell><Data ss:Type="Number">3.1E-2</Data></Cell>
    <Cell><Data ss:Type="Number">8.0000000000000002E-3</Data></Cell>
    <Cell><Data ss:Type="Number">0.54800000000000004</Data></Cell>
    <Cell><Data ss:Type="Number">0</Data></Cell>
    <Cell><Data ss:Type="Number">0</Data></Cell>
    <Cell><Data ss:Type="Number">100.157</Data></Cell>
   </Row>
   <Row>
    <Cell><Data ss:Type="String">A-BA1-63A_p36 </Data></Cell>
    <Cell><Data ss:Type="Number">0</Data></Cell>
    <Cell><Data ss:Type="Number">5.0999999999999997E-2</Data></Cell>
    <Cell><Data ss:Type="Number">53.311999999999998</Data></Cell>
    <Cell><Data ss:Type="Number">2.1890000000000001</Data></Cell>
    <Cell><Data ss:Type="Number">23.327000000000002</Data></Cell>
    <Cell><Data ss:Type="Number">1.6859999999999999</Data></Cell>
    <Cell><Data ss:Type="Number">0.52700000000000002</Data></Cell>
    <Cell><Data ss:Type="Number">7.0000000000000007E-2</Data></Cell>
    <Cell><Data ss:Type="Number">0.01</Data></Cell>
    <Cell><Data ss:Type="Number">0</Data></Cell>
    <Cell><Data ss:Type="Number">0.33900000000000002</Data></Cell>
    <Cell><Data ss:Type="Number">3.0000000000000001E-3</Data></Cell>
    <Cell><Data ss:Type="Number">18.289000000000001</Data></Cell>
    <Cell><Data ss:Type="Number">0</Data></Cell>
    <Cell><Data ss:Type="Number">7.0000000000000001E-3</Data></Cell>
    <Cell><Data ss:Type="Number">99.808999999999997</Data></Cell>
   </Row>
   <Row>
    <Cell><Data ss:Type="String">A-BA1-63A_p37 </Data></Cell>
    <Cell><Data ss:Type="Number">0</Data></Cell>
    <Cell><Data ss:Type="Number">5.3999999999999999E-2</Data></Cell>
    <Cell><Data ss:Type="Number">53.466999999999999</Data></Cell>
    <Cell><Data ss:Type="Number">1.8069999999999999</Data></Cell>
    <Cell><Data ss:Type="Number">23.51</Data></Cell>
    <Cell><Data ss:Type="Number">1.7</Data></Cell>
    <Cell><Data ss:Type="Number">0.57499999999999996</Data></Cell>
    <Cell><Data ss:Type="Number">3.6999999999999998E-2</Data></Cell>
    <Cell><Data ss:Type="Number">0</Data></Cell>
    <Cell><Data ss:Type="Number">4.8000000000000001E-2</Data></Cell>
    <Cell><Data ss:Type="Number">0.313</Data></Cell>
    <Cell><Data ss:Type="Number">7.0000000000000001E-3</Data></Cell>
    <Cell><Data ss:Type="Number">18.599</Data></Cell>
    <Cell><Data ss:Type="Number">2E-3</Data></Cell>
    <Cell><Data ss:Type="Number">4.1000000000000002E-2</Data></Cell>
    <Cell><Data ss:Type="Number">100.158</Data></Cell>
   </Row>
   <Row>
    <Cell><Data ss:Type="String">A-BA1-63A_p39 </Data></Cell>
    <Cell><Data ss:Type="Number">0</Data></Cell>
    <Cell><Data ss:Type="Number">7.3999999999999996E-2</Data></Cell>
    <Cell><Data ss:Type="Number">53.908000000000001</Data></Cell>
    <Cell><Data ss:Type="Number">1.4870000000000001</Data></Cell>
    <Cell><Data ss:Type="Number">23.07</Data></Cell>
    <Cell><Data ss:Type="Number">1.758</Data></Cell>
    <Cell><Data ss:Type="Number">0.59399999999999997</Data></Cell>
    <Cell><Data ss:Type="Number">0</Data></Cell>
    <Cell><Data ss:Type="Number">5.0000000000000001E-3</Data></Cell>
    <Cell><Data ss:Type="Number">6.0000000000000001E-3</Data></Cell>
    <Cell><Data ss:Type="Number">0.27</Data></Cell>
    <Cell><Data ss:Type="Number">0</Data></Cell>
    <Cell><Data ss:Type="Number">18.763000000000002</Data></Cell>
    <Cell><Data ss:Type="Number">2.9000000000000001E-2</Data></Cell>
    <Cell><Data ss:Type="Number">4.3999999999999997E-2</Data></Cell>
    <Cell><Data ss:Type="Number">100.008</Data></Cell>
   </Row>
   <Row>
    <Cell><Data ss:Type="String">A-BA1-63A_p40 </Data></Cell>
    <Cell><Data ss:Type="Number">0</Data></Cell>
    <Cell><Data ss:Type="Number">7.4999999999999997E-2</Data></Cell>
    <Cell><Data ss:Type="Number">53.768999999999998</Data></Cell>
    <Cell><Data ss:Type="Number">1.37</Data></Cell>
    <Cell><Data ss:Type="Number">23.303000000000001</Data></Cell>
    <Cell><Data ss:Type="Number">1.865</Data></Cell>
    <Cell><Data ss:Type="Number">0.63300000000000001</Data></Cell>
    <Cell><Data ss:Type="Number">0</Data></Cell>
    <Cell><Data ss:Type="Number">4.0000000000000001E-3</Data></Cell>
    <Cell><Data ss:Type="Number">0</Data></Cell>
    <Cell><Data ss:Type="Number">0.31900000000000001</Data></Cell>
    <Cell><Data ss:Type="Number">0</Data></Cell>
    <Cell><Data ss:Type="Number">18.300999999999998</Data></Cell>
    <Cell><Data ss:Type="Number">0</Data></Cell>
    <Cell><Data ss:Type="Number">5.0999999999999997E-2</Data></Cell>
    <Cell><Data ss:Type="Number">99.69</Data></Cell>
   </Row>
   <Row>
    <Cell><Data ss:Type="String">A-BA1-63A_p41 </Data></Cell>
    <Cell><Data ss:Type="Number">0</Data></Cell>
    <Cell><Data ss:Type="Number">7.8E-2</Data></Cell>
    <Cell><Data ss:Type="Number">53.738</Data></Cell>
    <Cell><Data ss:Type="Number">1.1399999999999999</Data></Cell>
    <Cell><Data ss:Type="Number">23.37</Data></Cell>
    <Cell><Data ss:Type="Number">1.746</Data></Cell>
    <Cell><Data ss:Type="Number">0.61</Data></Cell>
    <Cell><Data ss:Type="Number">0</Data></Cell>
    <Cell><Data ss:Type="Number">1.2E-2</Data></Cell>
    <Cell><Data ss:Type="Number">4.4999999999999998E-2</Data></Cell>
    <Cell><Data ss:Type="Number">0.28499999999999998</Data></Cell>
    <Cell><Data ss:Type="Number">2.5999999999999999E-2</Data></Cell>
    <Cell><Data ss:Type="Number">18.696000000000002</Data></Cell>
    <Cell><Data ss:Type="Number">0</Data></Cell>
    <Cell><Data ss:Type="Number">2.1999999999999999E-2</Data></Cell>
    <Cell><Data ss:Type="Number">99.762</Data></Cell>
   </Row>
   <Row>
    <Cell><Data ss:Type="String">A-BA1-63A_p42 </Data></Cell>
    <Cell><Data ss:Type="Number">0</Data></Cell>
    <Cell><Data ss:Type="Number">3.5999999999999997E-2</Data></Cell>
    <Cell><Data ss:Type="Number">53.863</Data></Cell>
    <Cell><Data ss:Type="Number">1.6040000000000001</Data></Cell>
    <Cell><Data ss:Type="Number">23.079000000000001</Data></Cell>
    <Cell><Data ss:Type="Number">1.8460000000000001</Data></Cell>
    <Cell><Data ss:Type="Number">0.59</Data></Cell>
    <Cell><Data ss:Type="Number">8.5000000000000006E-2</Data></Cell>
    <Cell><Data ss:Type="Number">4.0000000000000001E-3</Data></Cell>
    <Cell><Data ss:Type="Number">0</Data></Cell>
    <Cell><Data ss:Type="Number">0.30099999999999999</Data></Cell>
    <Cell><Data ss:Type="Number">1.2999999999999999E-2</Data></Cell>
    <Cell><Data ss:Type="Number">18.707999999999998</Data></Cell>
    <Cell><Data ss:Type="Number">3.3000000000000002E-2</Data></Cell>
    <Cell><Data ss:Type="Number">6.5000000000000002E-2</Data></Cell>
    <Cell><Data ss:Type="Number">100.224</Data></Cell>
   </Row>
   <Row>
    <Cell><Data ss:Type="String">A-BA1-63A_p45 </Data></Cell>
    <Cell><Data ss:Type="Number">0</Data></Cell>
    <Cell><Data ss:Type="Number">4.0919999999999996</Data></Cell>
    <Cell><Data ss:Type="Number">53.753</Data></Cell>
    <Cell><Data ss:Type="Number">29.192</Data></Cell>
    <Cell><Data ss:Type="Number">0.10100000000000001</Data></Cell>
    <Cell><Data ss:Type="Number">12.289</Data></Cell>
    <Cell><Data ss:Type="Number">2.1000000000000001E-2</Data></Cell>
    <Cell><Data ss:Type="Number">4.2000000000000003E-2</Data></Cell>
    <Cell><Data ss:Type="Number">0.23100000000000001</Data></Cell>
    <Cell><Data ss:Type="Number">0</Data></Cell>
    <Cell><Data ss:Type="Number">0.02</Data></Cell>
    <Cell><Data ss:Type="Number">8.9999999999999993E-3</Data></Cell>
    <Cell><Data ss:Type="Number">0.56299999999999994</Data></Cell>
    <Cell><Data ss:Type="Number">2.8000000000000001E-2</Data></Cell>
    <Cell><Data ss:Type="Number">4.5999999999999999E-2</Data></Cell>
    <Cell><Data ss:Type="Number">100.38500000000001</Data></Cell>
   </Row>
   <Row>
    <Cell><Data ss:Type="String">A-BA1-63A_p46 </Data></Cell>
    <Cell><Data ss:Type="Number">0</Data></Cell>
    <Cell><Data ss:Type="Number">4.5960000000000001</Data></Cell>
    <Cell><Data ss:Type="Number">54.664000000000001</Data></Cell>
    <Cell><Data ss:Type="Number">28.456</Data></Cell>
    <Cell><Data ss:Type="Number">8.6999999999999994E-2</Data></Cell>
    <Cell><Data ss:Type="Number">11.504</Data></Cell>
    <Cell><Data ss:Type="Number">3.3000000000000002E-2</Data></Cell>
    <Cell><Data ss:Type="Number">6.5000000000000002E-2</Data></Cell>
    <Cell><Data ss:Type="Number">0.29499999999999998</Data></Cell>
    <Cell><Data ss:Type="Number">1.4999999999999999E-2</Data></Cell>
    <Cell><Data ss:Type="Number">2.8000000000000001E-2</Data></Cell>
    <Cell><Data ss:Type="Number">0.01</Data></Cell>
    <Cell><Data ss:Type="Number">0.63800000000000001</Data></Cell>
    <Cell><Data ss:Type="Number">0</Data></Cell>
    <Cell><Data ss:Type="Number">0</Data></Cell>
    <Cell><Data ss:Type="Number">100.389</Data></Cell>
   </Row>
   <Row>
    <Cell><Data ss:Type="String">A-BA1-63A_p48 </Data></Cell>
    <Cell><Data ss:Type="Number">0</Data></Cell>
    <Cell><Data ss:Type="Number">4.1310000000000002</Data></Cell>
    <Cell><Data ss:Type="Number">53.398000000000003</Data></Cell>
    <Cell><Data ss:Type="Number">28.742999999999999</Data></Cell>
    <Cell><Data ss:Type="Number">7.9000000000000001E-2</Data></Cell>
    <Cell><Data ss:Type="Number">12.366</Data></Cell>
    <Cell><Data ss:Type="Number">0.02</Data></Cell>
    <Cell><Data ss:Type="Number">1.9E-2</Data></Cell>
    <Cell><Data ss:Type="Number">0.25600000000000001</Data></Cell>
    <Cell><Data ss:Type="Number">2.8000000000000001E-2</Data></Cell>
    <Cell><Data ss:Type="Number">2.9000000000000001E-2</Data></Cell>
    <Cell><Data ss:Type="Number">6.0000000000000001E-3</Data></Cell>
    <Cell><Data ss:Type="Number">0.69299999999999995</Data></Cell>
    <Cell><Data ss:Type="Number">0</Data></Cell>
    <Cell><Data ss:Type="Number">0</Data></Cell>
    <Cell><Data ss:Type="Number">99.766999999999996</Data></Cell>
   </Row>
   <Row>
    <Cell><Data ss:Type="String">A-BA1-63A_p49 </Data></Cell>
    <Cell><Data ss:Type="Number">5.0000000000000001E-3</Data></Cell>
    <Cell><Data ss:Type="Number">4.0359999999999996</Data></Cell>
    <Cell><Data ss:Type="Number">53.402999999999999</Data></Cell>
    <Cell><Data ss:Type="Number">28.768999999999998</Data></Cell>
    <Cell><Data ss:Type="Number">9.5000000000000001E-2</Data></Cell>
    <Cell><Data ss:Type="Number">12.372</Data></Cell>
    <Cell><Data ss:Type="Number">1.2999999999999999E-2</Data></Cell>
    <Cell><Data ss:Type="Number">0</Data></Cell>
    <Cell><Data ss:Type="Number">0.249</Data></Cell>
    <Cell><Data ss:Type="Number">1.2999999999999999E-2</Data></Cell>
    <Cell><Data ss:Type="Number">5.8999999999999997E-2</Data></Cell>
    <Cell><Data ss:Type="Number">1.4E-2</Data></Cell>
    <Cell><Data ss:Type="Number">0.58299999999999996</Data></Cell>
    <Cell><Data ss:Type="Number">0</Data></Cell>
    <Cell><Data ss:Type="Number">0</Data></Cell>
    <Cell><Data ss:Type="Number">99.605999999999995</Data></Cell>
   </Row>
   <Row>
    <Cell><Data ss:Type="String">A-BA1-63A_p50 </Data></Cell>
    <Cell><Data ss:Type="Number">0</Data></Cell>
    <Cell><Data ss:Type="Number">3.9420000000000002</Data></Cell>
    <Cell><Data ss:Type="Number">54.03</Data></Cell>
    <Cell><Data ss:Type="Number">29.088000000000001</Data></Cell>
    <Cell><Data ss:Type="Number">8.6999999999999994E-2</Data></Cell>
    <Cell><Data ss:Type="Number">12.208</Data></Cell>
    <Cell><Data ss:Type="Number">0</Data></Cell>
    <Cell><Data ss:Type="Number">5.3999999999999999E-2</Data></Cell>
    <Cell><Data ss:Type="Number">0.22900000000000001</Data></Cell>
    <Cell><Data ss:Type="Number">1.4999999999999999E-2</Data></Cell>
    <Cell><Data ss:Type="Number">3.3000000000000002E-2</Data></Cell>
    <Cell><Data ss:Type="Number">8.0000000000000002E-3</Data></Cell>
    <Cell><Data ss:Type="Number">0.54600000000000004</Data></Cell>
    <Cell><Data ss:Type="Number">0</Data></Cell>
    <Cell><Data ss:Type="Number">0</Data></Cell>
    <Cell><Data ss:Type="Number">100.238</Data></Cell>
   </Row>
   <Row>
    <Cell><Data ss:Type="String">A-BA1-63A_p51 </Data></Cell>
    <Cell><Data ss:Type="Number">0</Data></Cell>
    <Cell><Data ss:Type="Number">7.4999999999999997E-2</Data></Cell>
    <Cell><Data ss:Type="Number">53.445999999999998</Data></Cell>
    <Cell><Data ss:Type="Number">1.9350000000000001</Data></Cell>
    <Cell><Data ss:Type="Number">23.533000000000001</Data></Cell>
    <Cell><Data ss:Type="Number">1.696</Data></Cell>
    <Cell><Data ss:Type="Number">0.69299999999999995</Data></Cell>
    <Cell><Data ss:Type="Number">1.7999999999999999E-2</Data></Cell>
    <Cell><Data ss:Type="Number">0</Data></Cell>
    <Cell><Data ss:Type="Number">8.0000000000000002E-3</Data></Cell>
    <Cell><Data ss:Type="Number">0.32400000000000001</Data></Cell>
    <Cell><Data ss:Type="Number">0</Data></Cell>
    <Cell><Data ss:Type="Number">19.074000000000002</Data></Cell>
    <Cell><Data ss:Type="Number">7.0000000000000001E-3</Data></Cell>
    <Cell><Data ss:Type="Number">0</Data></Cell>
    <Cell><Data ss:Type="Number">100.809</Data></Cell>
   </Row>
   <Row>
    <Cell><Data ss:Type="String">A-BA1-63A_p52 </Data></Cell>
    <Cell><Data ss:Type="Number">0</Data></Cell>
    <Cell><Data ss:Type="Number">6.4000000000000001E-2</Data></Cell>
    <Cell><Data ss:Type="Number">53.557000000000002</Data></Cell>
    <Cell><Data ss:Type="Number">1.5309999999999999</Data></Cell>
    <Cell><Data ss:Type="Number">23.241</Data></Cell>
    <Cell><Data ss:Type="Number">1.716</Data></Cell>
    <Cell><Data ss:Type="Number">0.60599999999999998</Data></Cell>
    <Cell><Data ss:Type="Number">5.8999999999999997E-2</Data></Cell>
    <Cell><Data ss:Type="Number">1.9E-2</Data></Cell>
    <Cell><Data ss:Type="Number">7.0000000000000001E-3</Data></Cell>
    <Cell><Data ss:Type="Number">0.26800000000000002</Data></Cell>
    <Cell><Data ss:Type="Number">0</Data></Cell>
    <Cell><Data ss:Type="Number">19.158999999999999</Data></Cell>
    <Cell><Data ss:Type="Number">8.9999999999999993E-3</Data></Cell>
    <Cell><Data ss:Type="Number">2.9000000000000001E-2</Data></Cell>
    <Cell><Data ss:Type="Number">100.265</Data></Cell>
   </Row>
   <Row>
    <Cell><Data ss:Type="String">A-BA1-63A_p53 </Data></Cell>
    <Cell><Data ss:Type="Number">0</Data></Cell>
    <Cell><Data ss:Type="Number">3.3000000000000002E-2</Data></Cell>
    <Cell><Data ss:Type="Number">53.652999999999999</Data></Cell>
    <Cell><Data ss:Type="Number">2.0339999999999998</Data></Cell>
    <Cell><Data ss:Type="Number">24.515999999999998</Data></Cell>
    <Cell><Data ss:Type="Number">1.4830000000000001</Data></Cell>
    <Cell><Data ss:Type="Number">0.50700000000000001</Data></Cell>
    <Cell><Data ss:Type="Number">3.6999999999999998E-2</Data></Cell>
    <Cell><Data ss:Type="Number">0</Data></Cell>
    <Cell><Data ss:Type="Number">0</Data></Cell>
    <Cell><Data ss:Type="Number">0.28199999999999997</Data></Cell>
    <Cell><Data ss:Type="Number">8.0000000000000002E-3</Data></Cell>
    <Cell><Data ss:Type="Number">17.744</Data></Cell>
    <Cell><Data ss:Type="Number">0</Data></Cell>
    <Cell><Data ss:Type="Number">2.9000000000000001E-2</Data></Cell>
    <Cell><Data ss:Type="Number">100.324</Data></Cell>
   </Row>
   <Row>
    <Cell><Data ss:Type="String">A-BA1-63A_p54 </Data></Cell>
    <Cell><Data ss:Type="Number">0</Data></Cell>
    <Cell><Data ss:Type="Number">3.8860000000000001</Data></Cell>
    <Cell><Data ss:Type="Number">53.430999999999997</Data></Cell>
    <Cell><Data ss:Type="Number">29.254000000000001</Data></Cell>
    <Cell><Data ss:Type="Number">9.0999999999999998E-2</Data></Cell>
    <Cell><Data ss:Type="Number">12.616</Data></Cell>
    <Cell><Data ss:Type="Number">0</Data></Cell>
    <Cell><Data ss:Type="Number">2.7E-2</Data></Cell>
    <Cell><Data ss:Type="Number">0.27300000000000002</Data></Cell>
    <Cell><Data ss:Type="Number">0</Data></Cell>
    <Cell><Data ss:Type="Number">4.3999999999999997E-2</Data></Cell>
    <Cell><Data ss:Type="Number">2.9000000000000001E-2</Data></Cell>
    <Cell><Data ss:Type="Number">0.622</Data></Cell>
    <Cell><Data ss:Type="Number">2.4E-2</Data></Cell>
    <Cell><Data ss:Type="Number">0</Data></Cell>
    <Cell><Data ss:Type="Number">100.29</Data></Cell>
   </Row>
   <Row>
    <Cell><Data ss:Type="String">A-BA1-63A_p55 </Data></Cell>
    <Cell><Data ss:Type="Number">6.0000000000000001E-3</Data></Cell>
    <Cell><Data ss:Type="Number">4.0640000000000001</Data></Cell>
    <Cell><Data ss:Type="Number">53.253</Data></Cell>
    <Cell><Data ss:Type="Number">29.437000000000001</Data></Cell>
    <Cell><Data ss:Type="Number">8.2000000000000003E-2</Data></Cell>
    <Cell><Data ss:Type="Number">12.515000000000001</Data></Cell>
    <Cell><Data ss:Type="Number">0</Data></Cell>
    <Cell><Data ss:Type="Number">0.05</Data></Cell>
    <Cell><Data ss:Type="Number">0.23899999999999999</Data></Cell>
    <Cell><Data ss:Type="Number">8.9999999999999993E-3</Data></Cell>
    <Cell><Data ss:Type="Number">7.0000000000000007E-2</Data></Cell>
    <Cell><Data ss:Type="Number">2E-3</Data></Cell>
    <Cell><Data ss:Type="Number">0.50600000000000001</Data></Cell>
    <Cell><Data ss:Type="Number">7.0999999999999994E-2</Data></Cell>
    <Cell><Data ss:Type="Number">0</Data></Cell>
    <Cell><Data ss:Type="Number">100.301</Data></Cell>
   </Row>
   <Row>
    <Cell><Data ss:Type="String">A-BA1-63A_p56 </Data></Cell>
    <Cell><Data ss:Type="Number">0</Data></Cell>
    <Cell><Data ss:Type="Number">2.8370000000000002</Data></Cell>
    <Cell><Data ss:Type="Number">50.338999999999999</Data></Cell>
    <Cell><Data ss:Type="Number">31.462</Data></Cell>
    <Cell><Data ss:Type="Number">3.5000000000000003E-2</Data></Cell>
    <Cell><Data ss:Type="Number">14.948</Data></Cell>
    <Cell><Data ss:Type="Number">0</Data></Cell>
    <Cell><Data ss:Type="Number">0</Data></Cell>
    <Cell><Data ss:Type="Number">0.13400000000000001</Data></Cell>
    <Cell><Data ss:Type="Number">0</Data></Cell>
    <Cell><Data ss:Type="Number">5.0000000000000001E-3</Data></Cell>
    <Cell><Data ss:Type="Number">2.1000000000000001E-2</Data></Cell>
    <Cell><Data ss:Type="Number">0.56599999999999995</Data></Cell>
    <Cell><Data ss:Type="Number">0</Data></Cell>
    <Cell><Data ss:Type="Number">0</Data></Cell>
    <Cell><Data ss:Type="Number">100.342</Data></Cell>
   </Row>
   <Row>
    <Cell><Data ss:Type="String">A-BA1-63A_p58 </Data></Cell>
    <Cell><Data ss:Type="Number">0</Data></Cell>
    <Cell><Data ss:Type="Number">6.9000000000000006E-2</Data></Cell>
    <Cell><Data ss:Type="Number">54.249000000000002</Data></Cell>
    <Cell><Data ss:Type="Number">1.7669999999999999</Data></Cell>
    <Cell><Data ss:Type="Number">23.353000000000002</Data></Cell>
    <Cell><Data ss:Type="Number">1.7809999999999999</Data></Cell>
    <Cell><Data ss:Type="Number">0.55600000000000005</Data></Cell>
    <Cell><Data ss:Type="Number">0</Data></Cell>
    <Cell><Data ss:Type="Number">0.01</Data></Cell>
    <Cell><Data ss:Type="Number">1.6E-2</Data></Cell>
    <Cell><Data ss:Type="Number">0.28499999999999998</Data></Cell>
    <Cell><Data ss:Type="Number">0</Data></Cell>
    <Cell><Data ss:Type="Number">18.852</Data></Cell>
    <Cell><Data ss:Type="Number">0</Data></Cell>
    <Cell><Data ss:Type="Number">3.9E-2</Data></Cell>
    <Cell><Data ss:Type="Number">100.977</Data></Cell>
   </Row>
   <Row>
    <Cell><Data ss:Type="String">A-BA1-63A_p59 </Data></Cell>
    <Cell><Data ss:Type="Number">0</Data></Cell>
    <Cell><Data ss:Type="Number">0.15</Data></Cell>
    <Cell><Data ss:Type="Number">54.337000000000003</Data></Cell>
    <Cell><Data ss:Type="Number">1.4219999999999999</Data></Cell>
    <Cell><Data ss:Type="Number">23.748000000000001</Data></Cell>
    <Cell><Data ss:Type="Number">1.7729999999999999</Data></Cell>
    <Cell><Data ss:Type="Number">0.56999999999999995</Data></Cell>
    <Cell><Data ss:Type="Number">0</Data></Cell>
    <Cell><Data ss:Type="Number">4.8000000000000001E-2</Data></Cell>
    <Cell><Data ss:Type="Number">0</Data></Cell>
    <Cell><Data ss:Type="Number">0.30299999999999999</Data></Cell>
    <Cell><Data ss:Type="Number">7.1999999999999995E-2</Data></Cell>
    <Cell><Data ss:Type="Number">18.596</Data></Cell>
    <Cell><Data ss:Type="Number">0</Data></Cell>
    <Cell><Data ss:Type="Number">0</Data></Cell>
    <Cell><Data ss:Type="Number">101.003</Data></Cell>
   </Row>
   <Row>
    <Cell><Data ss:Type="String">A-BA1-63A_p65 </Data></Cell>
    <Cell><Data ss:Type="Number">0</Data></Cell>
    <Cell><Data ss:Type="Number">0.42699999999999999</Data></Cell>
    <Cell><Data ss:Type="Number">51.207000000000001</Data></Cell>
    <Cell><Data ss:Type="Number">3.6749999999999998</Data></Cell>
    <Cell><Data ss:Type="Number">14.64</Data></Cell>
    <Cell><Data ss:Type="Number">18.812999999999999</Data></Cell>
    <Cell><Data ss:Type="Number">0.317</Data></Cell>
    <Cell><Data ss:Type="Number">4.0000000000000001E-3</Data></Cell>
    <Cell><Data ss:Type="Number">0.02</Data></Cell>
    <Cell><Data ss:Type="Number">6.0000000000000001E-3</Data></Cell>
    <Cell><Data ss:Type="Number">0.63</Data></Cell>
    <Cell><Data ss:Type="Number">4.0000000000000001E-3</Data></Cell>
    <Cell><Data ss:Type="Number">10.222</Data></Cell>
    <Cell><Data ss:Type="Number">3.6999999999999998E-2</Data></Cell>
    <Cell><Data ss:Type="Number">3.0000000000000001E-3</Data></Cell>
    <Cell><Data ss:Type="Number">100.004</Data></Cell>
   </Row>
   <Row>
    <Cell><Data ss:Type="String">A-BA1-63A_p66 </Data></Cell>
    <Cell><Data ss:Type="Number">0</Data></Cell>
    <Cell><Data ss:Type="Number">0.39500000000000002</Data></Cell>
    <Cell><Data ss:Type="Number">51.218000000000004</Data></Cell>
    <Cell><Data ss:Type="Number">3.3759999999999999</Data></Cell>
    <Cell><Data ss:Type="Number">14.25</Data></Cell>
    <Cell><Data ss:Type="Number">18.247</Data></Cell>
    <Cell><Data ss:Type="Number">0.34699999999999998</Data></Cell>
    <Cell><Data ss:Type="Number">0.11799999999999999</Data></Cell>
    <Cell><Data ss:Type="Number">3.1E-2</Data></Cell>
    <Cell><Data ss:Type="Number">0</Data></Cell>
    <Cell><Data ss:Type="Number">0.64800000000000002</Data></Cell>
    <Cell><Data ss:Type="Number">2E-3</Data></Cell>
    <Cell><Data ss:Type="Number">10.832000000000001</Data></Cell>
    <Cell><Data ss:Type="Number">2.8000000000000001E-2</Data></Cell>
    <Cell><Data ss:Type="Number">4.4999999999999998E-2</Data></Cell>
    <Cell><Data ss:Type="Number">99.537000000000006</Data></Cell>
   </Row>
   <Row>
    <Cell><Data ss:Type="String">A-BA1-63A_p67 </Data></Cell>
    <Cell><Data ss:Type="Number">0</Data></Cell>
    <Cell><Data ss:Type="Number">0.38200000000000001</Data></Cell>
    <Cell><Data ss:Type="Number">51.792000000000002</Data></Cell>
    <Cell><Data ss:Type="Number">3.0550000000000002</Data></Cell>
    <Cell><Data ss:Type="Number">14.352</Data></Cell>
    <Cell><Data ss:Type="Number">18.771000000000001</Data></Cell>
    <Cell><Data ss:Type="Number">0.39400000000000002</Data></Cell>
    <Cell><Data ss:Type="Number">8.4000000000000005E-2</Data></Cell>
    <Cell><Data ss:Type="Number">3.0000000000000001E-3</Data></Cell>
    <Cell><Data ss:Type="Number">0</Data></Cell>
    <Cell><Data ss:Type="Number">0.626</Data></Cell>
    <Cell><Data ss:Type="Number">2.8000000000000001E-2</Data></Cell>
    <Cell><Data ss:Type="Number">10.702</Data></Cell>
    <Cell><Data ss:Type="Number">4.5999999999999999E-2</Data></Cell>
    <Cell><Data ss:Type="Number">9.5000000000000001E-2</Data></Cell>
    <Cell><Data ss:Type="Number">100.324</Data></Cell>
   </Row>
   <Row>
    <Cell><Data ss:Type="String">A-BA1-63A_p68 </Data></Cell>
    <Cell><Data ss:Type="Number">0</Data></Cell>
    <Cell><Data ss:Type="Number">0.107</Data></Cell>
    <Cell><Data ss:Type="Number">54.048999999999999</Data></Cell>
    <Cell><Data ss:Type="Number">1.8029999999999999</Data></Cell>
    <Cell><Data ss:Type="Number">23.824999999999999</Data></Cell>
    <Cell><Data ss:Type="Number">1.7809999999999999</Data></Cell>
    <Cell><Data ss:Type="Number">0.42499999999999999</Data></Cell>
    <Cell><Data ss:Type="Number">3.6999999999999998E-2</Data></Cell>
    <Cell><Data ss:Type="Number">1.6E-2</Data></Cell>
    <Cell><Data ss:Type="Number">0</Data></Cell>
    <Cell><Data ss:Type="Number">0.32300000000000001</Data></Cell>
    <Cell><Data ss:Type="Number">8.0000000000000002E-3</Data></Cell>
    <Cell><Data ss:Type="Number">19.193000000000001</Data></Cell>
    <Cell><Data ss:Type="Number">0</Data></Cell>
    <Cell><Data ss:Type="Number">0.01</Data></Cell>
    <Cell><Data ss:Type="Number">101.575</Data></Cell>
   </Row>
   <Row>
    <Cell><Data ss:Type="String">A-BA1-63A_p69 </Data></Cell>
    <Cell><Data ss:Type="Number">0</Data></Cell>
    <Cell><Data ss:Type="Number">5.8000000000000003E-2</Data></Cell>
    <Cell><Data ss:Type="Number">53.713000000000001</Data></Cell>
    <Cell><Data ss:Type="Number">1.4570000000000001</Data></Cell>
    <Cell><Data ss:Type="Number">23.015000000000001</Data></Cell>
    <Cell><Data ss:Type="Number">1.859</Data></Cell>
    <Cell><Data ss:Type="Number">0.625</Data></Cell>
    <Cell><Data ss:Type="Number">0</Data></Cell>
    <Cell><Data ss:Type="Number">0.02</Data></Cell>
    <Cell><Data ss:Type="Number">0</Data></Cell>
    <Cell><Data ss:Type="Number">0.254</Data></Cell>
    <Cell><Data ss:Type="Number">0</Data></Cell>
    <Cell><Data ss:Type="Number">19.161999999999999</Data></Cell>
    <Cell><Data ss:Type="Number">2.7E-2</Data></Cell>
    <Cell><Data ss:Type="Number">5.0000000000000001E-3</Data></Cell>
    <Cell><Data ss:Type="Number">100.19499999999999</Data></Cell>
   </Row>
   <Row>
    <Cell><Data ss:Type="String">A-BA1-63A_p71 </Data></Cell>
    <Cell><Data ss:Type="Number">0</Data></Cell>
    <Cell><Data ss:Type="Number">3.306</Data></Cell>
    <Cell><Data ss:Type="Number">51.154000000000003</Data></Cell>
    <Cell><Data ss:Type="Number">30.55</Data></Cell>
    <Cell><Data ss:Type="Number">4.1000000000000002E-2</Data></Cell>
    <Cell><Data ss:Type="Number">13.926</Data></Cell>
    <Cell><Data ss:Type="Number">0.06</Data></Cell>
    <Cell><Data ss:Type="Number">0</Data></Cell>
    <Cell><Data ss:Type="Number">0.183</Data></Cell>
    <Cell><Data ss:Type="Number">0</Data></Cell>
    <Cell><Data ss:Type="Number">4.7E-2</Data></Cell>
    <Cell><Data ss:Type="Number">2.1999999999999999E-2</Data></Cell>
    <Cell><Data ss:Type="Number">0</Data></Cell>
    <Cell><Data ss:Type="Number">7.0000000000000001E-3</Data></Cell>
    <Cell><Data ss:Type="Number">0</Data></Cell>
    <Cell><Data ss:Type="Number">99.290999999999997</Data></Cell>
   </Row>
   <Row>
    <Cell><Data ss:Type="String">A-BA1-63A_p72 </Data></Cell>
    <Cell><Data ss:Type="Number">1.7999999999999999E-2</Data></Cell>
    <Cell><Data ss:Type="Number">3.964</Data></Cell>
    <Cell><Data ss:Type="Number">53.795000000000002</Data></Cell>
    <Cell><Data ss:Type="Number">29.527000000000001</Data></Cell>
    <Cell><Data ss:Type="Number">0.08</Data></Cell>
    <Cell><Data ss:Type="Number">12.551</Data></Cell>
    <Cell><Data ss:Type="Number">3.6999999999999998E-2</Data></Cell>
    <Cell><Data ss:Type="Number">4.5999999999999999E-2</Data></Cell>
    <Cell><Data ss:Type="Number">0.25</Data></Cell>
    <Cell><Data ss:Type="Number">0</Data></Cell>
    <Cell><Data ss:Type="Number">3.5999999999999997E-2</Data></Cell>
    <Cell><Data ss:Type="Number">0</Data></Cell>
    <Cell><Data ss:Type="Number">0</Data></Cell>
    <Cell><Data ss:Type="Number">0.01</Data></Cell>
    <Cell><Data ss:Type="Number">1.2999999999999999E-2</Data></Cell>
    <Cell><Data ss:Type="Number">100.319</Data></Cell>
   </Row>
   <Row>
    <Cell><Data ss:Type="String">A-BA1-63A_p73 </Data></Cell>
    <Cell><Data ss:Type="Number">0</Data></Cell>
    <Cell><Data ss:Type="Number">4.2679999999999998</Data></Cell>
    <Cell><Data ss:Type="Number">55.206000000000003</Data></Cell>
    <Cell><Data ss:Type="Number">28.349</Data></Cell>
    <Cell><Data ss:Type="Number">0.05</Data></Cell>
    <Cell><Data ss:Type="Number">11.314</Data></Cell>
    <Cell><Data ss:Type="Number">0</Data></Cell>
    <Cell><Data ss:Type="Number">0</Data></Cell>
    <Cell><Data ss:Type="Number">0.308</Data></Cell>
    <Cell><Data ss:Type="Number">3.5000000000000003E-2</Data></Cell>
    <Cell><Data ss:Type="Number">1.2E-2</Data></Cell>
    <Cell><Data ss:Type="Number">2.1000000000000001E-2</Data></Cell>
    <Cell><Data ss:Type="Number">3.4000000000000002E-2</Data></Cell>
    <Cell><Data ss:Type="Number">0</Data></Cell>
    <Cell><Data ss:Type="Number">0</Data></Cell>
    <Cell><Data ss:Type="Number">99.591999999999999</Data></Cell>
   </Row>
   <Row>
    <Cell><Data ss:Type="String">A-BA1-63A_p74 </Data></Cell>
    <Cell><Data ss:Type="Number">0</Data></Cell>
    <Cell><Data ss:Type="Number">6.3E-2</Data></Cell>
    <Cell><Data ss:Type="Number">54.594999999999999</Data></Cell>
    <Cell><Data ss:Type="Number">0.90300000000000002</Data></Cell>
    <Cell><Data ss:Type="Number">24.173999999999999</Data></Cell>
    <Cell><Data ss:Type="Number">1.855</Data></Cell>
    <Cell><Data ss:Type="Number">0.55900000000000005</Data></Cell>
    <Cell><Data ss:Type="Number">0</Data></Cell>
    <Cell><Data ss:Type="Number">0</Data></Cell>
    <Cell><Data ss:Type="Number">0</Data></Cell>
    <Cell><Data ss:Type="Number">0.14799999999999999</Data></Cell>
    <Cell><Data ss:Type="Number">1.2999999999999999E-2</Data></Cell>
    <Cell><Data ss:Type="Number">18.341000000000001</Data></Cell>
    <Cell><Data ss:Type="Number">0</Data></Cell>
    <Cell><Data ss:Type="Number">4.9000000000000002E-2</Data></Cell>
    <Cell><Data ss:Type="Number">100.697</Data></Cell>
   </Row>
   <Row>
    <Cell><Data ss:Type="String">A-BA1-63A_p79 </Data></Cell>
    <Cell><Data ss:Type="Number">0</Data></Cell>
    <Cell><Data ss:Type="Number">0.06</Data></Cell>
    <Cell><Data ss:Type="Number">54.268999999999998</Data></Cell>
    <Cell><Data ss:Type="Number">1.286</Data></Cell>
    <Cell><Data ss:Type="Number">23.164000000000001</Data></Cell>
    <Cell><Data ss:Type="Number">1.7290000000000001</Data></Cell>
    <Cell><Data ss:Type="Number">0.51200000000000001</Data></Cell>
    <Cell><Data ss:Type="Number">0</Data></Cell>
    <Cell><Data ss:Type="Number">1.2999999999999999E-2</Data></Cell>
    <Cell><Data ss:Type="Number">2E-3</Data></Cell>
    <Cell><Data ss:Type="Number">0.3</Data></Cell>
    <Cell><Data ss:Type="Number">1E-3</Data></Cell>
    <Cell><Data ss:Type="Number">19.398</Data></Cell>
    <Cell><Data ss:Type="Number">0</Data></Cell>
    <Cell><Data ss:Type="Number">2.1999999999999999E-2</Data></Cell>
    <Cell><Data ss:Type="Number">100.756</Data></Cell>
   </Row>
   <Row>
    <Cell><Data ss:Type="String">A-BA1-63A_p80 </Data></Cell>
    <Cell><Data ss:Type="Number">0</Data></Cell>
    <Cell><Data ss:Type="Number">7.1999999999999995E-2</Data></Cell>
    <Cell><Data ss:Type="Number">53.417000000000002</Data></Cell>
    <Cell><Data ss:Type="Number">1.536</Data></Cell>
    <Cell><Data ss:Type="Number">22.635999999999999</Data></Cell>
    <Cell><Data ss:Type="Number">1.968</Data></Cell>
    <Cell><Data ss:Type="Number">0.53500000000000003</Data></Cell>
    <Cell><Data ss:Type="Number">0</Data></Cell>
    <Cell><Data ss:Type="Number">8.0000000000000002E-3</Data></Cell>
    <Cell><Data ss:Type="Number">0.03</Data></Cell>
    <Cell><Data ss:Type="Number">0.33</Data></Cell>
    <Cell><Data ss:Type="Number">0</Data></Cell>
    <Cell><Data ss:Type="Number">19.655999999999999</Data></Cell>
    <Cell><Data ss:Type="Number">0</Data></Cell>
    <Cell><Data ss:Type="Number">1.2E-2</Data></Cell>
    <Cell><Data ss:Type="Number">100.2</Data></Cell>
   </Row>
   <Row>
    <Cell><Data ss:Type="String">A-BA1-63A_p81 </Data></Cell>
    <Cell><Data ss:Type="Number">0</Data></Cell>
    <Cell><Data ss:Type="Number">2.1999999999999999E-2</Data></Cell>
    <Cell><Data ss:Type="Number">53.718000000000004</Data></Cell>
    <Cell><Data ss:Type="Number">1.7509999999999999</Data></Cell>
    <Cell><Data ss:Type="Number">22.74</Data></Cell>
    <Cell><Data ss:Type="Number">1.8240000000000001</Data></Cell>
    <Cell><Data ss:Type="Number">0.57499999999999996</Data></Cell>
    <Cell><Data ss:Type="Number">8.7999999999999995E-2</Data></Cell>
    <Cell><Data ss:Type="Number">8.9999999999999993E-3</Data></Cell>
    <Cell><Data ss:Type="Number">3.4000000000000002E-2</Data></Cell>
    <Cell><Data ss:Type="Number">0.33200000000000002</Data></Cell>
    <Cell><Data ss:Type="Number">0</Data></Cell>
    <Cell><Data ss:Type="Number">19.687000000000001</Data></Cell>
    <Cell><Data ss:Type="Number">0</Data></Cell>
    <Cell><Data ss:Type="Number">0</Data></Cell>
    <Cell><Data ss:Type="Number">100.78</Data></Cell>
   </Row>
   <Row>
    <Cell><Data ss:Type="String">A-BA1-63A_p82 </Data></Cell>
    <Cell><Data ss:Type="Number">2.1999999999999999E-2</Data></Cell>
    <Cell><Data ss:Type="Number">2.6880000000000002</Data></Cell>
    <Cell><Data ss:Type="Number">50.1</Data></Cell>
    <Cell><Data ss:Type="Number">31.832999999999998</Data></Cell>
    <Cell><Data ss:Type="Number">4.3999999999999997E-2</Data></Cell>
    <Cell><Data ss:Type="Number">15.175000000000001</Data></Cell>
    <Cell><Data ss:Type="Number">0</Data></Cell>
    <Cell><Data ss:Type="Number">2.3E-2</Data></Cell>
    <Cell><Data ss:Type="Number">0.13800000000000001</Data></Cell>
    <Cell><Data ss:Type="Number">3.6999999999999998E-2</Data></Cell>
    <Cell><Data ss:Type="Number">3.5999999999999997E-2</Data></Cell>
    <Cell><Data ss:Type="Number">0</Data></Cell>
    <Cell><Data ss:Type="Number">0.59</Data></Cell>
    <Cell><Data ss:Type="Number">0</Data></Cell>
    <Cell><Data ss:Type="Number">0</Data></Cell>
    <Cell><Data ss:Type="Number">100.67700000000001</Data></Cell>
   </Row>
   <Row>
    <Cell><Data ss:Type="String">A-BA1-63A_p83 </Data></Cell>
    <Cell><Data ss:Type="Number">0</Data></Cell>
    <Cell><Data ss:Type="Number">3.9969999999999999</Data></Cell>
    <Cell><Data ss:Type="Number">53.191000000000003</Data></Cell>
    <Cell><Data ss:Type="Number">29.161000000000001</Data></Cell>
    <Cell><Data ss:Type="Number">0.06</Data></Cell>
    <Cell><Data ss:Type="Number">12.675000000000001</Data></Cell>
    <Cell><Data ss:Type="Number">2.8000000000000001E-2</Data></Cell>
    <Cell><Data ss:Type="Number">1.2E-2</Data></Cell>
    <Cell><Data ss:Type="Number">0.24099999999999999</Data></Cell>
    <Cell><Data ss:Type="Number">2.1000000000000001E-2</Data></Cell>
    <Cell><Data ss:Type="Number">5.8000000000000003E-2</Data></Cell>
    <Cell><Data ss:Type="Number">0</Data></Cell>
    <Cell><Data ss:Type="Number">0.61499999999999999</Data></Cell>
    <Cell><Data ss:Type="Number">1.2E-2</Data></Cell>
    <Cell><Data ss:Type="Number">1.7999999999999999E-2</Data></Cell>
    <Cell><Data ss:Type="Number">100.089</Data></Cell>
   </Row>
   <Row>
    <Cell><Data ss:Type="String">A-BA1-63A_p84 </Data></Cell>
    <Cell><Data ss:Type="Number">0</Data></Cell>
    <Cell><Data ss:Type="Number">4.625</Data></Cell>
    <Cell><Data ss:Type="Number">55.253</Data></Cell>
    <Cell><Data ss:Type="Number">28.515999999999998</Data></Cell>
    <Cell><Data ss:Type="Number">9.6000000000000002E-2</Data></Cell>
    <Cell><Data ss:Type="Number">11.457000000000001</Data></Cell>
    <Cell><Data ss:Type="Number">2.5999999999999999E-2</Data></Cell>
    <Cell><Data ss:Type="Number">0.127</Data></Cell>
    <Cell><Data ss:Type="Number">0.318</Data></Cell>
    <Cell><Data ss:Type="Number">2.7E-2</Data></Cell>
    <Cell><Data ss:Type="Number">5.3999999999999999E-2</Data></Cell>
    <Cell><Data ss:Type="Number">0</Data></Cell>
    <Cell><Data ss:Type="Number">0.63</Data></Cell>
    <Cell><Data ss:Type="Number">0</Data></Cell>
    <Cell><Data ss:Type="Number">0</Data></Cell>
    <Cell><Data ss:Type="Number">101.129</Data></Cell>
   </Row>
   <Row>
    <Cell><Data ss:Type="String">A-BA1-63A_p85 </Data></Cell>
    <Cell><Data ss:Type="Number">0</Data></Cell>
    <Cell><Data ss:Type="Number">4.766</Data></Cell>
    <Cell><Data ss:Type="Number">55.542000000000002</Data></Cell>
    <Cell><Data ss:Type="Number">28.132000000000001</Data></Cell>
    <Cell><Data ss:Type="Number">7.4999999999999997E-2</Data></Cell>
    <Cell><Data ss:Type="Number">11.083</Data></Cell>
    <Cell><Data ss:Type="Number">0</Data></Cell>
    <Cell><Data ss:Type="Number">0</Data></Cell>
    <Cell><Data ss:Type="Number">0.33400000000000002</Data></Cell>
    <Cell><Data ss:Type="Number">1.2999999999999999E-2</Data></Cell>
    <Cell><Data ss:Type="Number">1.7000000000000001E-2</Data></Cell>
    <Cell><Data ss:Type="Number">1.2E-2</Data></Cell>
    <Cell><Data ss:Type="Number">0.55600000000000005</Data></Cell>
    <Cell><Data ss:Type="Number">7.0000000000000001E-3</Data></Cell>
    <Cell><Data ss:Type="Number">3.5999999999999997E-2</Data></Cell>
    <Cell><Data ss:Type="Number">100.57</Data></Cell>
   </Row>
   <Row>
    <Cell><Data ss:Type="String">A-BA1-63A_p86 </Data></Cell>
    <Cell><Data ss:Type="Number">0</Data></Cell>
    <Cell><Data ss:Type="Number">4.3529999999999998</Data></Cell>
    <Cell><Data ss:Type="Number">54.353000000000002</Data></Cell>
    <Cell><Data ss:Type="Number">28.585000000000001</Data></Cell>
    <Cell><Data ss:Type="Number">6.4000000000000001E-2</Data></Cell>
    <Cell><Data ss:Type="Number">11.831</Data></Cell>
    <Cell><Data ss:Type="Number">0.01</Data></Cell>
    <Cell><Data ss:Type="Number">1.2E-2</Data></Cell>
    <Cell><Data ss:Type="Number">0.28799999999999998</Data></Cell>
    <Cell><Data ss:Type="Number">4.2000000000000003E-2</Data></Cell>
    <Cell><Data ss:Type="Number">1.2E-2</Data></Cell>
    <Cell><Data ss:Type="Number">0</Data></Cell>
    <Cell><Data ss:Type="Number">0.61</Data></Cell>
    <Cell><Data ss:Type="Number">1.7000000000000001E-2</Data></Cell>
    <Cell><Data ss:Type="Number">5.0000000000000001E-3</Data></Cell>
    <Cell><Data ss:Type="Number">100.182</Data></Cell>
   </Row>
   <Row>
    <Cell><Data ss:Type="String">A-BA1-63A_p87 </Data></Cell>
    <Cell><Data ss:Type="Number">0</Data></Cell>
    <Cell><Data ss:Type="Number">1.73</Data></Cell>
    <Cell><Data ss:Type="Number">47.53</Data></Cell>
    <Cell><Data ss:Type="Number">32.314</Data></Cell>
    <Cell><Data ss:Type="Number">6.4000000000000001E-2</Data></Cell>
    <Cell><Data ss:Type="Number">16.763999999999999</Data></Cell>
    <Cell><Data ss:Type="Number">0</Data></Cell>
    <Cell><Data ss:Type="Number">0</Data></Cell>
    <Cell><Data ss:Type="Number">7.6999999999999999E-2</Data></Cell>
    <Cell><Data ss:Type="Number">3.7999999999999999E-2</Data></Cell>
    <Cell><Data ss:Type="Number">0</Data></Cell>
    <Cell><Data ss:Type="Number">0</Data></Cell>
    <Cell><Data ss:Type="Number">0.52</Data></Cell>
    <Cell><Data ss:Type="Number">0</Data></Cell>
    <Cell><Data ss:Type="Number">1.7999999999999999E-2</Data></Cell>
    <Cell><Data ss:Type="Number">99.055000000000007</Data></Cell>
   </Row>
   <Row>
    <Cell><Data ss:Type="String">A-BA1-63A_p88 </Data></Cell>
    <Cell><Data ss:Type="Number">0</Data></Cell>
    <Cell><Data ss:Type="Number">2.4369999999999998</Data></Cell>
    <Cell><Data ss:Type="Number">50.405000000000001</Data></Cell>
    <Cell><Data ss:Type="Number">32.186999999999998</Data></Cell>
    <Cell><Data ss:Type="Number">0.107</Data></Cell>
    <Cell><Data ss:Type="Number">15.14</Data></Cell>
    <Cell><Data ss:Type="Number">4.8000000000000001E-2</Data></Cell>
    <Cell><Data ss:Type="Number">1.9E-2</Data></Cell>
    <Cell><Data ss:Type="Number">0.123</Data></Cell>
    <Cell><Data ss:Type="Number">0</Data></Cell>
    <Cell><Data ss:Type="Number">4.3999999999999997E-2</Data></Cell>
    <Cell><Data ss:Type="Number">3.0000000000000001E-3</Data></Cell>
    <Cell><Data ss:Type="Number">0.55800000000000005</Data></Cell>
    <Cell><Data ss:Type="Number">0</Data></Cell>
    <Cell><Data ss:Type="Number">0</Data></Cell>
    <Cell><Data ss:Type="Number">101.07</Data></Cell>
   </Row>
   <Row>
    <Cell><Data ss:Type="String">A-BA1-63A_p89 </Data></Cell>
    <Cell><Data ss:Type="Number">0</Data></Cell>
    <Cell><Data ss:Type="Number">4.2919999999999998</Data></Cell>
    <Cell><Data ss:Type="Number">53.491</Data></Cell>
    <Cell><Data ss:Type="Number">28.492999999999999</Data></Cell>
    <Cell><Data ss:Type="Number">8.2000000000000003E-2</Data></Cell>
    <Cell><Data ss:Type="Number">11.881</Data></Cell>
    <Cell><Data ss:Type="Number">7.0000000000000001E-3</Data></Cell>
    <Cell><Data ss:Type="Number">0</Data></Cell>
    <Cell><Data ss:Type="Number">0.27800000000000002</Data></Cell>
    <Cell><Data ss:Type="Number">5.0000000000000001E-3</Data></Cell>
    <Cell><Data ss:Type="Number">5.2999999999999999E-2</Data></Cell>
    <Cell><Data ss:Type="Number">1E-3</Data></Cell>
    <Cell><Data ss:Type="Number">0.57699999999999996</Data></Cell>
    <Cell><Data ss:Type="Number">0</Data></Cell>
    <Cell><Data ss:Type="Number">1.2999999999999999E-2</Data></Cell>
    <Cell><Data ss:Type="Number">99.173000000000002</Data></Cell>
   </Row>
   <Row>
    <Cell><Data ss:Type="String">A-BA1-63A_p90 </Data></Cell>
    <Cell><Data ss:Type="Number">0</Data></Cell>
    <Cell><Data ss:Type="Number">3.976</Data></Cell>
    <Cell><Data ss:Type="Number">53.508000000000003</Data></Cell>
    <Cell><Data ss:Type="Number">29.035</Data></Cell>
    <Cell><Data ss:Type="Number">7.2999999999999995E-2</Data></Cell>
    <Cell><Data ss:Type="Number">12.388999999999999</Data></Cell>
    <Cell><Data ss:Type="Number">0</Data></Cell>
    <Cell><Data ss:Type="Number">0.05</Data></Cell>
    <Cell><Data ss:Type="Number">0.23</Data></Cell>
    <Cell><Data ss:Type="Number">0</Data></Cell>
    <Cell><Data ss:Type="Number">1.9E-2</Data></Cell>
    <Cell><Data ss:Type="Number">0.01</Data></Cell>
    <Cell><Data ss:Type="Number">0.505</Data></Cell>
    <Cell><Data ss:Type="Number">0</Data></Cell>
    <Cell><Data ss:Type="Number">0</Data></Cell>
    <Cell><Data ss:Type="Number">99.793000000000006</Data></Cell>
   </Row>
   <Row>
    <Cell><Data ss:Type="String">A-BA1-63A_p91 </Data></Cell>
    <Cell><Data ss:Type="Number">0</Data></Cell>
    <Cell><Data ss:Type="Number">4.3339999999999996</Data></Cell>
    <Cell><Data ss:Type="Number">54.113</Data></Cell>
    <Cell><Data ss:Type="Number">28.96</Data></Cell>
    <Cell><Data ss:Type="Number">8.7999999999999995E-2</Data></Cell>
    <Cell><Data ss:Type="Number">11.986000000000001</Data></Cell>
    <Cell><Data ss:Type="Number">0</Data></Cell>
    <Cell><Data ss:Type="Number">0.16500000000000001</Data></Cell>
    <Cell><Data ss:Type="Number">0.25600000000000001</Data></Cell>
    <Cell><Data ss:Type="Number">1.4E-2</Data></Cell>
    <Cell><Data ss:Type="Number">1.7000000000000001E-2</Data></Cell>
    <Cell><Data ss:Type="Number">0</Data></Cell>
    <Cell><Data ss:Type="Number">0.496</Data></Cell>
    <Cell><Data ss:Type="Number">1.9E-2</Data></Cell>
    <Cell><Data ss:Type="Number">3.7999999999999999E-2</Data></Cell>
    <Cell><Data ss:Type="Number">100.486</Data></Cell>
   </Row>
   <Row>
    <Cell><Data ss:Type="String">A-BA1-63A_p92 </Data></Cell>
    <Cell><Data ss:Type="Number">0</Data></Cell>
    <Cell><Data ss:Type="Number">3.8180000000000001</Data></Cell>
    <Cell><Data ss:Type="Number">52.683</Data></Cell>
    <Cell><Data ss:Type="Number">29.638000000000002</Data></Cell>
    <Cell><Data ss:Type="Number">0.06</Data></Cell>
    <Cell><Data ss:Type="Number">13.255000000000001</Data></Cell>
    <Cell><Data ss:Type="Number">3.6999999999999998E-2</Data></Cell>
    <Cell><Data ss:Type="Number">0</Data></Cell>
    <Cell><Data ss:Type="Number">0.20699999999999999</Data></Cell>
    <Cell><Data ss:Type="Number">0.02</Data></Cell>
    <Cell><Data ss:Type="Number">4.4999999999999998E-2</Data></Cell>
    <Cell><Data ss:Type="Number">1.2999999999999999E-2</Data></Cell>
    <Cell><Data ss:Type="Number">0.56899999999999995</Data></Cell>
    <Cell><Data ss:Type="Number">0</Data></Cell>
    <Cell><Data ss:Type="Number">0</Data></Cell>
    <Cell><Data ss:Type="Number">100.342</Data></Cell>
   </Row>
   <Row>
    <Cell><Data ss:Type="String">A-BA1-63A_p93 </Data></Cell>
    <Cell><Data ss:Type="Number">0</Data></Cell>
    <Cell><Data ss:Type="Number">4.29</Data></Cell>
    <Cell><Data ss:Type="Number">54.476999999999997</Data></Cell>
    <Cell><Data ss:Type="Number">28.919</Data></Cell>
    <Cell><Data ss:Type="Number">6.5000000000000002E-2</Data></Cell>
    <Cell><Data ss:Type="Number">11.781000000000001</Data></Cell>
    <Cell><Data ss:Type="Number">4.4999999999999998E-2</Data></Cell>
    <Cell><Data ss:Type="Number">0</Data></Cell>
    <Cell><Data ss:Type="Number">0.26600000000000001</Data></Cell>
    <Cell><Data ss:Type="Number">0</Data></Cell>
    <Cell><Data ss:Type="Number">0.05</Data></Cell>
    <Cell><Data ss:Type="Number">0.02</Data></Cell>
    <Cell><Data ss:Type="Number">0.71399999999999997</Data></Cell>
    <Cell><Data ss:Type="Number">0</Data></Cell>
    <Cell><Data ss:Type="Number">1.2999999999999999E-2</Data></Cell>
    <Cell><Data ss:Type="Number">100.63500000000001</Data></Cell>
   </Row>
   <Row>
    <Cell><Data ss:Type="String">A-BA1-63A_p94 </Data></Cell>
    <Cell><Data ss:Type="Number">0</Data></Cell>
    <Cell><Data ss:Type="Number">4.0739999999999998</Data></Cell>
    <Cell><Data ss:Type="Number">53.292999999999999</Data></Cell>
    <Cell><Data ss:Type="Number">29.085999999999999</Data></Cell>
    <Cell><Data ss:Type="Number">6.9000000000000006E-2</Data></Cell>
    <Cell><Data ss:Type="Number">12.773999999999999</Data></Cell>
    <Cell><Data ss:Type="Number">4.7E-2</Data></Cell>
    <Cell><Data ss:Type="Number">3.1E-2</Data></Cell>
    <Cell><Data ss:Type="Number">0.248</Data></Cell>
    <Cell><Data ss:Type="Number">4.3999999999999997E-2</Data></Cell>
    <Cell><Data ss:Type="Number">6.2E-2</Data></Cell>
    <Cell><Data ss:Type="Number">0</Data></Cell>
    <Cell><Data ss:Type="Number">0.54300000000000004</Data></Cell>
    <Cell><Data ss:Type="Number">0</Data></Cell>
    <Cell><Data ss:Type="Number">0</Data></Cell>
    <Cell><Data ss:Type="Number">100.271</Data></Cell>
   </Row>
   <Row>
    <Cell><Data ss:Type="String">A-BA1-63A_p95 </Data></Cell>
    <Cell><Data ss:Type="Number">0</Data></Cell>
    <Cell><Data ss:Type="Number">3.7269999999999999</Data></Cell>
    <Cell><Data ss:Type="Number">52.957999999999998</Data></Cell>
    <Cell><Data ss:Type="Number">29.539000000000001</Data></Cell>
    <Cell><Data ss:Type="Number">5.2999999999999999E-2</Data></Cell>
    <Cell><Data ss:Type="Number">12.863</Data></Cell>
    <Cell><Data ss:Type="Number">0</Data></Cell>
    <Cell><Data ss:Type="Number">0</Data></Cell>
    <Cell><Data ss:Type="Number">0.19700000000000001</Data></Cell>
    <Cell><Data ss:Type="Number">1.2999999999999999E-2</Data></Cell>
    <Cell><Data ss:Type="Number">0.04</Data></Cell>
    <Cell><Data ss:Type="Number">8.9999999999999993E-3</Data></Cell>
    <Cell><Data ss:Type="Number">0.64700000000000002</Data></Cell>
    <Cell><Data ss:Type="Number">3.1E-2</Data></Cell>
    <Cell><Data ss:Type="Number">1.4999999999999999E-2</Data></Cell>
    <Cell><Data ss:Type="Number">100.09</Data></Cell>
   </Row>
   <Row>
    <Cell><Data ss:Type="String">A-BA1-63A_p96 </Data></Cell>
    <Cell><Data ss:Type="Number">0</Data></Cell>
    <Cell><Data ss:Type="Number">4.0179999999999998</Data></Cell>
    <Cell><Data ss:Type="Number">53.84</Data></Cell>
    <Cell><Data ss:Type="Number">29.018000000000001</Data></Cell>
    <Cell><Data ss:Type="Number">3.5999999999999997E-2</Data></Cell>
    <Cell><Data ss:Type="Number">12.507999999999999</Data></Cell>
    <Cell><Data ss:Type="Number">2.1000000000000001E-2</Data></Cell>
    <Cell><Data ss:Type="Number">8.1000000000000003E-2</Data></Cell>
    <Cell><Data ss:Type="Number">0.23699999999999999</Data></Cell>
    <Cell><Data ss:Type="Number">0.03</Data></Cell>
    <Cell><Data ss:Type="Number">5.8000000000000003E-2</Data></Cell>
    <Cell><Data ss:Type="Number">0</Data></Cell>
    <Cell><Data ss:Type="Number">0.57899999999999996</Data></Cell>
    <Cell><Data ss:Type="Number">4.4999999999999998E-2</Data></Cell>
    <Cell><Data ss:Type="Number">3.0000000000000001E-3</Data></Cell>
    <Cell><Data ss:Type="Number">100.474</Data></Cell>
   </Row>
   <Row>
    <Cell><Data ss:Type="String">A-BA1-63A_p97 </Data></Cell>
    <Cell><Data ss:Type="Number">0</Data></Cell>
    <Cell><Data ss:Type="Number">5.7000000000000002E-2</Data></Cell>
    <Cell><Data ss:Type="Number">53.898000000000003</Data></Cell>
    <Cell><Data ss:Type="Number">1.4219999999999999</Data></Cell>
    <Cell><Data ss:Type="Number">22.9</Data></Cell>
    <Cell><Data ss:Type="Number">1.7569999999999999</Data></Cell>
    <Cell><Data ss:Type="Number">0.66500000000000004</Data></Cell>
    <Cell><Data ss:Type="Number">0</Data></Cell>
    <Cell><Data ss:Type="Number">0</Data></Cell>
    <Cell><Data ss:Type="Number">0</Data></Cell>
    <Cell><Data ss:Type="Number">0.32700000000000001</Data></Cell>
    <Cell><Data ss:Type="Number">0</Data></Cell>
    <Cell><Data ss:Type="Number">19.538</Data></Cell>
    <Cell><Data ss:Type="Number">2.9000000000000001E-2</Data></Cell>
    <Cell><Data ss:Type="Number">2E-3</Data></Cell>
    <Cell><Data ss:Type="Number">100.595</Data></Cell>
   </Row>
   <Row>
    <Cell><Data ss:Type="String">A-BA1-63A_p99 </Data></Cell>
    <Cell><Data ss:Type="Number">0</Data></Cell>
    <Cell><Data ss:Type="Number">2.9000000000000001E-2</Data></Cell>
    <Cell><Data ss:Type="Number">52.506</Data></Cell>
    <Cell><Data ss:Type="Number">2.714</Data></Cell>
    <Cell><Data ss:Type="Number">22.31</Data></Cell>
    <Cell><Data ss:Type="Number">1.831</Data></Cell>
    <Cell><Data ss:Type="Number">0.52100000000000002</Data></Cell>
    <Cell><Data ss:Type="Number">0.114</Data></Cell>
    <Cell><Data ss:Type="Number">4.0000000000000001E-3</Data></Cell>
    <Cell><Data ss:Type="Number">0</Data></Cell>
    <Cell><Data ss:Type="Number">0.311</Data></Cell>
    <Cell><Data ss:Type="Number">0</Data></Cell>
    <Cell><Data ss:Type="Number">20.151</Data></Cell>
    <Cell><Data ss:Type="Number">0</Data></Cell>
    <Cell><Data ss:Type="Number">0.10100000000000001</Data></Cell>
    <Cell><Data ss:Type="Number">100.592</Data></Cell>
   </Row>
   <Row>
    <Cell><Data ss:Type="String">A-BA1-63A_p100 </Data></Cell>
    <Cell><Data ss:Type="Number">0</Data></Cell>
    <Cell><Data ss:Type="Number">2.4E-2</Data></Cell>
    <Cell><Data ss:Type="Number">54.7</Data></Cell>
    <Cell><Data ss:Type="Number">1.026</Data></Cell>
    <Cell><Data ss:Type="Number">23.614999999999998</Data></Cell>
    <Cell><Data ss:Type="Number">1.728</Data></Cell>
    <Cell><Data ss:Type="Number">0.55400000000000005</Data></Cell>
    <Cell><Data ss:Type="Number">0</Data></Cell>
    <Cell><Data ss:Type="Number">0</Data></Cell>
    <Cell><Data ss:Type="Number">6.0999999999999999E-2</Data></Cell>
    <Cell><Data ss:Type="Number">0.24099999999999999</Data></Cell>
    <Cell><Data ss:Type="Number">5.0000000000000001E-3</Data></Cell>
    <Cell><Data ss:Type="Number">18.567</Data></Cell>
    <Cell><Data ss:Type="Number">0.04</Data></Cell>
    <Cell><Data ss:Type="Number">0</Data></Cell>
    <Cell><Data ss:Type="Number">100.56</Data></Cell>
   </Row>
   <Row>
    <Cell><Data ss:Type="String">A-BA1-63A_p101 </Data></Cell>
    <Cell><Data ss:Type="Number">0</Data></Cell>
    <Cell><Data ss:Type="Number">2.5999999999999999E-2</Data></Cell>
    <Cell><Data ss:Type="Number">54.225000000000001</Data></Cell>
    <Cell><Data ss:Type="Number">1.1419999999999999</Data></Cell>
    <Cell><Data ss:Type="Number">23.501000000000001</Data></Cell>
    <Cell><Data ss:Type="Number">1.7</Data></Cell>
    <Cell><Data ss:Type="Number">0.52</Data></Cell>
    <Cell><Data ss:Type="Number">0</Data></Cell>
    <Cell><Data ss:Type="Number">8.9999999999999993E-3</Data></Cell>
    <Cell><Data ss:Type="Number">0.02</Data></Cell>
    <Cell><Data ss:Type="Number">0.246</Data></Cell>
    <Cell><Data ss:Type="Number">0</Data></Cell>
    <Cell><Data ss:Type="Number">18.952000000000002</Data></Cell>
    <Cell><Data ss:Type="Number">3.3000000000000002E-2</Data></Cell>
    <Cell><Data ss:Type="Number">1.4999999999999999E-2</Data></Cell>
    <Cell><Data ss:Type="Number">100.389</Data></Cell>
   </Row>
   <Row>
    <Cell><Data ss:Type="String">A-BA1-63A_p102 </Data></Cell>
    <Cell><Data ss:Type="Number">0</Data></Cell>
    <Cell><Data ss:Type="Number">6.7000000000000004E-2</Data></Cell>
    <Cell><Data ss:Type="Number">53.774999999999999</Data></Cell>
    <Cell><Data ss:Type="Number">1.3420000000000001</Data></Cell>
    <Cell><Data ss:Type="Number">23.166</Data></Cell>
    <Cell><Data ss:Type="Number">1.734</Data></Cell>
    <Cell><Data ss:Type="Number">0.52300000000000002</Data></Cell>
    <Cell><Data ss:Type="Number">8.7999999999999995E-2</Data></Cell>
    <Cell><Data ss:Type="Number">0</Data></Cell>
    <Cell><Data ss:Type="Number">0</Data></Cell>
    <Cell><Data ss:Type="Number">0.25800000000000001</Data></Cell>
    <Cell><Data ss:Type="Number">0</Data></Cell>
    <Cell><Data ss:Type="Number">19.189</Data></Cell>
    <Cell><Data ss:Type="Number">0.04</Data></Cell>
    <Cell><Data ss:Type="Number">0.01</Data></Cell>
    <Cell><Data ss:Type="Number">100.19199999999999</Data></Cell>
   </Row>
   <Row>
    <Cell><Data ss:Type="String">A-BA1-63A_p103 </Data></Cell>
    <Cell><Data ss:Type="Number">0</Data></Cell>
    <Cell><Data ss:Type="Number">2.1000000000000001E-2</Data></Cell>
    <Cell><Data ss:Type="Number">54.127000000000002</Data></Cell>
    <Cell><Data ss:Type="Number">1.294</Data></Cell>
    <Cell><Data ss:Type="Number">23.31</Data></Cell>
    <Cell><Data ss:Type="Number">1.7170000000000001</Data></Cell>
    <Cell><Data ss:Type="Number">0.63100000000000001</Data></Cell>
    <Cell><Data ss:Type="Number">0</Data></Cell>
    <Cell><Data ss:Type="Number">0.01</Data></Cell>
    <Cell><Data ss:Type="Number">1E-3</Data></Cell>
    <Cell><Data ss:Type="Number">0.24199999999999999</Data></Cell>
    <Cell><Data ss:Type="Number">0</Data></Cell>
    <Cell><Data ss:Type="Number">19.207999999999998</Data></Cell>
    <Cell><Data ss:Type="Number">0</Data></Cell>
    <Cell><Data ss:Type="Number">1.2E-2</Data></Cell>
    <Cell><Data ss:Type="Number">100.57299999999999</Data></Cell>
   </Row>
   <Row>
    <Cell><Data ss:Type="String">A-BA1-63A_p104 </Data></Cell>
    <Cell><Data ss:Type="Number">0</Data></Cell>
    <Cell><Data ss:Type="Number">7.2999999999999995E-2</Data></Cell>
    <Cell><Data ss:Type="Number">53.890999999999998</Data></Cell>
    <Cell><Data ss:Type="Number">1.4079999999999999</Data></Cell>
    <Cell><Data ss:Type="Number">23.504000000000001</Data></Cell>
    <Cell><Data ss:Type="Number">1.7410000000000001</Data></Cell>
    <Cell><Data ss:Type="Number">0.63700000000000001</Data></Cell>
    <Cell><Data ss:Type="Number">3.3000000000000002E-2</Data></Cell>
    <Cell><Data ss:Type="Number">0</Data></Cell>
    <Cell><Data ss:Type="Number">9.1999999999999998E-2</Data></Cell>
    <Cell><Data ss:Type="Number">0.25600000000000001</Data></Cell>
    <Cell><Data ss:Type="Number">1.7000000000000001E-2</Data></Cell>
    <Cell><Data ss:Type="Number">19.399999999999999</Data></Cell>
    <Cell><Data ss:Type="Number">2.1999999999999999E-2</Data></Cell>
    <Cell><Data ss:Type="Number">6.0999999999999999E-2</Data></Cell>
    <Cell><Data ss:Type="Number">101.131</Data></Cell>
   </Row>
   <Row>
    <Cell><Data ss:Type="String">A-BA1-63A_p105 </Data></Cell>
    <Cell><Data ss:Type="Number">0</Data></Cell>
    <Cell><Data ss:Type="Number">5.6000000000000001E-2</Data></Cell>
    <Cell><Data ss:Type="Number">55.048000000000002</Data></Cell>
    <Cell><Data ss:Type="Number">1.198</Data></Cell>
    <Cell><Data ss:Type="Number">23.347000000000001</Data></Cell>
    <Cell><Data ss:Type="Number">1.869</Data></Cell>
    <Cell><Data ss:Type="Number">0.69599999999999995</Data></Cell>
    <Cell><Data ss:Type="Number">0</Data></Cell>
    <Cell><Data ss:Type="Number">2.1000000000000001E-2</Data></Cell>
    <Cell><Data ss:Type="Number">1.4999999999999999E-2</Data></Cell>
    <Cell><Data ss:Type="Number">0.25</Data></Cell>
    <Cell><Data ss:Type="Number">4.0000000000000001E-3</Data></Cell>
    <Cell><Data ss:Type="Number">18.808</Data></Cell>
    <Cell><Data ss:Type="Number">0</Data></Cell>
    <Cell><Data ss:Type="Number">3.2000000000000001E-2</Data></Cell>
    <Cell><Data ss:Type="Number">101.343</Data></Cell>
   </Row>
   <Row>
    <Cell><Data ss:Type="String">A-BA1-63A_p106 </Data></Cell>
    <Cell><Data ss:Type="Number">0</Data></Cell>
    <Cell><Data ss:Type="Number">0.03</Data></Cell>
    <Cell><Data ss:Type="Number">53.914000000000001</Data></Cell>
    <Cell><Data ss:Type="Number">2.677</Data></Cell>
    <Cell><Data ss:Type="Number">25.097999999999999</Data></Cell>
    <Cell><Data ss:Type="Number">1.6040000000000001</Data></Cell>
    <Cell><Data ss:Type="Number">0.46100000000000002</Data></Cell>
    <Cell><Data ss:Type="Number">0</Data></Cell>
    <Cell><Data ss:Type="Number">4.0000000000000001E-3</Data></Cell>
    <Cell><Data ss:Type="Number">0</Data></Cell>
    <Cell><Data ss:Type="Number">0.26900000000000002</Data></Cell>
    <Cell><Data ss:Type="Number">1.2E-2</Data></Cell>
    <Cell><Data ss:Type="Number">15.864000000000001</Data></Cell>
    <Cell><Data ss:Type="Number">0</Data></Cell>
    <Cell><Data ss:Type="Number">4.2000000000000003E-2</Data></Cell>
    <Cell><Data ss:Type="Number">99.971999999999994</Data></Cell>
   </Row>
   <Row>
    <Cell><Data ss:Type="String">A-BA1-63A_p107 </Data></Cell>
    <Cell><Data ss:Type="Number">0</Data></Cell>
    <Cell><Data ss:Type="Number">9.1999999999999998E-2</Data></Cell>
    <Cell><Data ss:Type="Number">53.247999999999998</Data></Cell>
    <Cell><Data ss:Type="Number">3.0579999999999998</Data></Cell>
    <Cell><Data ss:Type="Number">24.119</Data></Cell>
    <Cell><Data ss:Type="Number">2.1589999999999998</Data></Cell>
    <Cell><Data ss:Type="Number">0.47099999999999997</Data></Cell>
    <Cell><Data ss:Type="Number">0</Data></Cell>
    <Cell><Data ss:Type="Number">2.5000000000000001E-2</Data></Cell>
    <Cell><Data ss:Type="Number">1.0999999999999999E-2</Data></Cell>
    <Cell><Data ss:Type="Number">0.33700000000000002</Data></Cell>
    <Cell><Data ss:Type="Number">0</Data></Cell>
    <Cell><Data ss:Type="Number">15.515000000000001</Data></Cell>
    <Cell><Data ss:Type="Number">0</Data></Cell>
    <Cell><Data ss:Type="Number">1.7000000000000001E-2</Data></Cell>
    <Cell><Data ss:Type="Number">99.052000000000007</Data></Cell>
   </Row>
   <Row>
    <Cell><Data ss:Type="String">A-BA1-63A_p108 </Data></Cell>
    <Cell><Data ss:Type="Number">0</Data></Cell>
    <Cell><Data ss:Type="Number">4.7569999999999997</Data></Cell>
    <Cell><Data ss:Type="Number">62.774000000000001</Data></Cell>
    <Cell><Data ss:Type="Number">21.545000000000002</Data></Cell>
    <Cell><Data ss:Type="Number">8.3000000000000004E-2</Data></Cell>
    <Cell><Data ss:Type="Number">5.8250000000000002</Data></Cell>
    <Cell><Data ss:Type="Number">7.2999999999999995E-2</Data></Cell>
    <Cell><Data ss:Type="Number">0.13400000000000001</Data></Cell>
    <Cell><Data ss:Type="Number">2.7109999999999999</Data></Cell>
    <Cell><Data ss:Type="Number">5.7000000000000002E-2</Data></Cell>
    <Cell><Data ss:Type="Number">0.42699999999999999</Data></Cell>
    <Cell><Data ss:Type="Number">6.6000000000000003E-2</Data></Cell>
    <Cell><Data ss:Type="Number">1.627</Data></Cell>
    <Cell><Data ss:Type="Number">0</Data></Cell>
    <Cell><Data ss:Type="Number">0</Data></Cell>
    <Cell><Data ss:Type="Number">100.06399999999999</Data></Cell>
   </Row>
   <Row>
    <Cell><Data ss:Type="String">A-BA1-63A_p109 </Data></Cell>
    <Cell><Data ss:Type="Number">0</Data></Cell>
    <Cell><Data ss:Type="Number">4.2000000000000003E-2</Data></Cell>
    <Cell><Data ss:Type="Number">54.189</Data></Cell>
    <Cell><Data ss:Type="Number">1.6539999999999999</Data></Cell>
    <Cell><Data ss:Type="Number">23.538</Data></Cell>
    <Cell><Data ss:Type="Number">1.8029999999999999</Data></Cell>
    <Cell><Data ss:Type="Number">0.57699999999999996</Data></Cell>
    <Cell><Data ss:Type="Number">0</Data></Cell>
    <Cell><Data ss:Type="Number">0</Data></Cell>
    <Cell><Data ss:Type="Number">1.7000000000000001E-2</Data></Cell>
    <Cell><Data ss:Type="Number">0.28899999999999998</Data></Cell>
    <Cell><Data ss:Type="Number">5.0000000000000001E-3</Data></Cell>
    <Cell><Data ss:Type="Number">18.466000000000001</Data></Cell>
    <Cell><Data ss:Type="Number">5.8000000000000003E-2</Data></Cell>
    <Cell><Data ss:Type="Number">0</Data></Cell>
    <Cell><Data ss:Type="Number">100.637</Data></Cell>
   </Row>
   <Row>
    <Cell><Data ss:Type="String">A-BA1-63A_p112 </Data></Cell>
    <Cell><Data ss:Type="Number">0</Data></Cell>
    <Cell><Data ss:Type="Number">2.9590000000000001</Data></Cell>
    <Cell><Data ss:Type="Number">50.36</Data></Cell>
    <Cell><Data ss:Type="Number">30.158999999999999</Data></Cell>
    <Cell><Data ss:Type="Number">6.4000000000000001E-2</Data></Cell>
    <Cell><Data ss:Type="Number">14.271000000000001</Data></Cell>
    <Cell><Data ss:Type="Number">3.1E-2</Data></Cell>
    <Cell><Data ss:Type="Number">0.05</Data></Cell>
    <Cell><Data ss:Type="Number">0.14199999999999999</Data></Cell>
    <Cell><Data ss:Type="Number">0</Data></Cell>
    <Cell><Data ss:Type="Number">8.9999999999999993E-3</Data></Cell>
    <Cell><Data ss:Type="Number">1.0999999999999999E-2</Data></Cell>
    <Cell><Data ss:Type="Number">0</Data></Cell>
    <Cell><Data ss:Type="Number">0</Data></Cell>
    <Cell><Data ss:Type="Number">2.5000000000000001E-2</Data></Cell>
    <Cell><Data ss:Type="Number">98.078999999999994</Data></Cell>
   </Row>
   <Row>
    <Cell><Data ss:Type="String">A-BA1-63A_p113 </Data></Cell>
    <Cell><Data ss:Type="Number">0</Data></Cell>
    <Cell><Data ss:Type="Number">3.0710000000000002</Data></Cell>
    <Cell><Data ss:Type="Number">51.237000000000002</Data></Cell>
    <Cell><Data ss:Type="Number">30.388999999999999</Data></Cell>
    <Cell><Data ss:Type="Number">8.8999999999999996E-2</Data></Cell>
    <Cell><Data ss:Type="Number">14.054</Data></Cell>
    <Cell><Data ss:Type="Number">0</Data></Cell>
    <Cell><Data ss:Type="Number">3.9E-2</Data></Cell>
    <Cell><Data ss:Type="Number">0.161</Data></Cell>
    <Cell><Data ss:Type="Number">0</Data></Cell>
    <Cell><Data ss:Type="Number">0.02</Data></Cell>
    <Cell><Data ss:Type="Number">0</Data></Cell>
    <Cell><Data ss:Type="Number">0</Data></Cell>
    <Cell><Data ss:Type="Number">1.7000000000000001E-2</Data></Cell>
    <Cell><Data ss:Type="Number">0.02</Data></Cell>
    <Cell><Data ss:Type="Number">99.096999999999994</Data></Cell>
   </Row>
   <Row>
    <Cell><Data ss:Type="String">A-BA1-63A_p114 </Data></Cell>
    <Cell><Data ss:Type="Number">0</Data></Cell>
    <Cell><Data ss:Type="Number">4.4349999999999996</Data></Cell>
    <Cell><Data ss:Type="Number">54.639000000000003</Data></Cell>
    <Cell><Data ss:Type="Number">28.129000000000001</Data></Cell>
    <Cell><Data ss:Type="Number">0.1</Data></Cell>
    <Cell><Data ss:Type="Number">11.478999999999999</Data></Cell>
    <Cell><Data ss:Type="Number">0</Data></Cell>
    <Cell><Data ss:Type="Number">3.7999999999999999E-2</Data></Cell>
    <Cell><Data ss:Type="Number">0.32300000000000001</Data></Cell>
    <Cell><Data ss:Type="Number">1.0999999999999999E-2</Data></Cell>
    <Cell><Data ss:Type="Number">0.04</Data></Cell>
    <Cell><Data ss:Type="Number">6.0000000000000001E-3</Data></Cell>
    <Cell><Data ss:Type="Number">2E-3</Data></Cell>
    <Cell><Data ss:Type="Number">0</Data></Cell>
    <Cell><Data ss:Type="Number">0</Data></Cell>
    <Cell><Data ss:Type="Number">99.200999999999993</Data></Cell>
   </Row>
   <Row>
    <Cell><Data ss:Type="String">A-BA1-63A_p115 </Data></Cell>
    <Cell><Data ss:Type="Number">0</Data></Cell>
    <Cell><Data ss:Type="Number">3.1230000000000002</Data></Cell>
    <Cell><Data ss:Type="Number">51.476999999999997</Data></Cell>
    <Cell><Data ss:Type="Number">30.132000000000001</Data></Cell>
    <Cell><Data ss:Type="Number">8.4000000000000005E-2</Data></Cell>
    <Cell><Data ss:Type="Number">13.72</Data></Cell>
    <Cell><Data ss:Type="Number">4.0000000000000001E-3</Data></Cell>
    <Cell><Data ss:Type="Number">1.4999999999999999E-2</Data></Cell>
    <Cell><Data ss:Type="Number">0.17399999999999999</Data></Cell>
    <Cell><Data ss:Type="Number">5.5E-2</Data></Cell>
    <Cell><Data ss:Type="Number">3.5000000000000003E-2</Data></Cell>
    <Cell><Data ss:Type="Number">1.4E-2</Data></Cell>
    <Cell><Data ss:Type="Number">0</Data></Cell>
    <Cell><Data ss:Type="Number">0</Data></Cell>
    <Cell><Data ss:Type="Number">0</Data></Cell>
    <Cell><Data ss:Type="Number">98.83</Data></Cell>
   </Row>
   <Row>
    <Cell><Data ss:Type="String">A-BA1-63A_p116 </Data></Cell>
    <Cell><Data ss:Type="Number">0</Data></Cell>
    <Cell><Data ss:Type="Number">4.3639999999999999</Data></Cell>
    <Cell><Data ss:Type="Number">54.034999999999997</Data></Cell>
    <Cell><Data ss:Type="Number">28.815000000000001</Data></Cell>
    <Cell><Data ss:Type="Number">8.3000000000000004E-2</Data></Cell>
    <Cell><Data ss:Type="Number">12.063000000000001</Data></Cell>
    <Cell><Data ss:Type="Number">0</Data></Cell>
    <Cell><Data ss:Type="Number">4.0000000000000001E-3</Data></Cell>
    <Cell><Data ss:Type="Number">0.28699999999999998</Data></Cell>
    <Cell><Data ss:Type="Number">1.6E-2</Data></Cell>
    <Cell><Data ss:Type="Number">3.1E-2</Data></Cell>
    <Cell><Data ss:Type="Number">0</Data></Cell>
    <Cell><Data ss:Type="Number">2E-3</Data></Cell>
    <Cell><Data ss:Type="Number">0</Data></Cell>
    <Cell><Data ss:Type="Number">0</Data></Cell>
    <Cell><Data ss:Type="Number">99.7</Data></Cell>
   </Row>
   <Row>
    <Cell><Data ss:Type="String">A-BA1-63A_p117 </Data></Cell>
    <Cell><Data ss:Type="Number">0</Data></Cell>
    <Cell><Data ss:Type="Number">3.9750000000000001</Data></Cell>
    <Cell><Data ss:Type="Number">53.718000000000004</Data></Cell>
    <Cell><Data ss:Type="Number">28.992999999999999</Data></Cell>
    <Cell><Data ss:Type="Number">7.8E-2</Data></Cell>
    <Cell><Data ss:Type="Number">12.321</Data></Cell>
    <Cell><Data ss:Type="Number">5.7000000000000002E-2</Data></Cell>
    <Cell><Data ss:Type="Number">4.2000000000000003E-2</Data></Cell>
    <Cell><Data ss:Type="Number">0.25</Data></Cell>
    <Cell><Data ss:Type="Number">6.6000000000000003E-2</Data></Cell>
    <Cell><Data ss:Type="Number">3.2000000000000001E-2</Data></Cell>
    <Cell><Data ss:Type="Number">1E-3</Data></Cell>
    <Cell><Data ss:Type="Number">0</Data></Cell>
    <Cell><Data ss:Type="Number">2E-3</Data></Cell>
    <Cell><Data ss:Type="Number">0</Data></Cell>
    <Cell><Data ss:Type="Number">99.534999999999997</Data></Cell>
   </Row>
   <Row>
    <Cell><Data ss:Type="String">A-BA1-63A_p120 </Data></Cell>
    <Cell><Data ss:Type="Number">0</Data></Cell>
    <Cell><Data ss:Type="Number">0.34300000000000003</Data></Cell>
    <Cell><Data ss:Type="Number">52.26</Data></Cell>
    <Cell><Data ss:Type="Number">2.8929999999999998</Data></Cell>
    <Cell><Data ss:Type="Number">14.858000000000001</Data></Cell>
    <Cell><Data ss:Type="Number">19.158000000000001</Data></Cell>
    <Cell><Data ss:Type="Number">0.39300000000000002</Data></Cell>
    <Cell><Data ss:Type="Number">0</Data></Cell>
    <Cell><Data ss:Type="Number">1.2999999999999999E-2</Data></Cell>
    <Cell><Data ss:Type="Number">0</Data></Cell>
    <Cell><Data ss:Type="Number">0.57199999999999995</Data></Cell>
    <Cell><Data ss:Type="Number">8.9999999999999993E-3</Data></Cell>
    <Cell><Data ss:Type="Number">10.269</Data></Cell>
    <Cell><Data ss:Type="Number">0</Data></Cell>
    <Cell><Data ss:Type="Number">5.5E-2</Data></Cell>
    <Cell><Data ss:Type="Number">100.821</Data></Cell>
   </Row>
   <Row>
    <Cell><Data ss:Type="String">A-BA1-63A_p121 </Data></Cell>
    <Cell><Data ss:Type="Number">0</Data></Cell>
    <Cell><Data ss:Type="Number">2.6040000000000001</Data></Cell>
    <Cell><Data ss:Type="Number">50.08</Data></Cell>
    <Cell><Data ss:Type="Number">31.988</Data></Cell>
    <Cell><Data ss:Type="Number">4.2999999999999997E-2</Data></Cell>
    <Cell><Data ss:Type="Number">15.448</Data></Cell>
    <Cell><Data ss:Type="Number">7.0000000000000001E-3</Data></Cell>
    <Cell><Data ss:Type="Number">2.3E-2</Data></Cell>
    <Cell><Data ss:Type="Number">0.13400000000000001</Data></Cell>
    <Cell><Data ss:Type="Number">4.5999999999999999E-2</Data></Cell>
    <Cell><Data ss:Type="Number">1.0999999999999999E-2</Data></Cell>
    <Cell><Data ss:Type="Number">0</Data></Cell>
    <Cell><Data ss:Type="Number">0.57299999999999995</Data></Cell>
    <Cell><Data ss:Type="Number">0</Data></Cell>
    <Cell><Data ss:Type="Number">0</Data></Cell>
    <Cell><Data ss:Type="Number">100.95699999999999</Data></Cell>
   </Row>
   <Row>
    <Cell><Data ss:Type="String">A-BA1-63A_p122 </Data></Cell>
    <Cell><Data ss:Type="Number">0</Data></Cell>
    <Cell><Data ss:Type="Number">3.71</Data></Cell>
    <Cell><Data ss:Type="Number">53.155000000000001</Data></Cell>
    <Cell><Data ss:Type="Number">29.189</Data></Cell>
    <Cell><Data ss:Type="Number">7.0999999999999994E-2</Data></Cell>
    <Cell><Data ss:Type="Number">12.579000000000001</Data></Cell>
    <Cell><Data ss:Type="Number">2.1999999999999999E-2</Data></Cell>
    <Cell><Data ss:Type="Number">3.1E-2</Data></Cell>
    <Cell><Data ss:Type="Number">0.22600000000000001</Data></Cell>
    <Cell><Data ss:Type="Number">0</Data></Cell>
    <Cell><Data ss:Type="Number">2.7E-2</Data></Cell>
    <Cell><Data ss:Type="Number">0</Data></Cell>
    <Cell><Data ss:Type="Number">0.55700000000000005</Data></Cell>
    <Cell><Data ss:Type="Number">3.5999999999999997E-2</Data></Cell>
    <Cell><Data ss:Type="Number">0</Data></Cell>
    <Cell><Data ss:Type="Number">99.602999999999994</Data></Cell>
   </Row>
   <Row>
    <Cell><Data ss:Type="String">A-BA1-63A_p123 </Data></Cell>
    <Cell><Data ss:Type="Number">0</Data></Cell>
    <Cell><Data ss:Type="Number">4.5199999999999996</Data></Cell>
    <Cell><Data ss:Type="Number">54.747999999999998</Data></Cell>
    <Cell><Data ss:Type="Number">27.550999999999998</Data></Cell>
    <Cell><Data ss:Type="Number">9.5000000000000001E-2</Data></Cell>
    <Cell><Data ss:Type="Number">11.109</Data></Cell>
    <Cell><Data ss:Type="Number">0</Data></Cell>
    <Cell><Data ss:Type="Number">0</Data></Cell>
    <Cell><Data ss:Type="Number">0.33200000000000002</Data></Cell>
    <Cell><Data ss:Type="Number">2E-3</Data></Cell>
    <Cell><Data ss:Type="Number">2.1999999999999999E-2</Data></Cell>
    <Cell><Data ss:Type="Number">0</Data></Cell>
    <Cell><Data ss:Type="Number">0.57099999999999995</Data></Cell>
    <Cell><Data ss:Type="Number">5.0000000000000001E-3</Data></Cell>
    <Cell><Data ss:Type="Number">8.0000000000000002E-3</Data></Cell>
    <Cell><Data ss:Type="Number">98.962999999999994</Data></Cell>
   </Row>
   <Row>
    <Cell><Data ss:Type="String">A-BA1-63A_p124 </Data></Cell>
    <Cell><Data ss:Type="Number">0</Data></Cell>
    <Cell><Data ss:Type="Number">4.76</Data></Cell>
    <Cell><Data ss:Type="Number">55.246000000000002</Data></Cell>
    <Cell><Data ss:Type="Number">27.471</Data></Cell>
    <Cell><Data ss:Type="Number">6.7000000000000004E-2</Data></Cell>
    <Cell><Data ss:Type="Number">10.959</Data></Cell>
    <Cell><Data ss:Type="Number">5.1999999999999998E-2</Data></Cell>
    <Cell><Data ss:Type="Number">0</Data></Cell>
    <Cell><Data ss:Type="Number">0.27700000000000002</Data></Cell>
    <Cell><Data ss:Type="Number">0</Data></Cell>
    <Cell><Data ss:Type="Number">4.9000000000000002E-2</Data></Cell>
    <Cell><Data ss:Type="Number">0</Data></Cell>
    <Cell><Data ss:Type="Number">0.55000000000000004</Data></Cell>
    <Cell><Data ss:Type="Number">0</Data></Cell>
    <Cell><Data ss:Type="Number">0</Data></Cell>
    <Cell><Data ss:Type="Number">99.430999999999997</Data></Cell>
   </Row>
   <Row>
    <Cell><Data ss:Type="String">A-BA1-63A_p125 </Data></Cell>
    <Cell><Data ss:Type="Number">1.2999999999999999E-2</Data></Cell>
    <Cell><Data ss:Type="Number">1.7789999999999999</Data></Cell>
    <Cell><Data ss:Type="Number">48.122999999999998</Data></Cell>
    <Cell><Data ss:Type="Number">33.039000000000001</Data></Cell>
    <Cell><Data ss:Type="Number">3.9E-2</Data></Cell>
    <Cell><Data ss:Type="Number">16.619</Data></Cell>
    <Cell><Data ss:Type="Number">0</Data></Cell>
    <Cell><Data ss:Type="Number">0</Data></Cell>
    <Cell><Data ss:Type="Number">5.2999999999999999E-2</Data></Cell>
    <Cell><Data ss:Type="Number">0</Data></Cell>
    <Cell><Data ss:Type="Number">3.0000000000000001E-3</Data></Cell>
    <Cell><Data ss:Type="Number">0</Data></Cell>
    <Cell><Data ss:Type="Number">0.51400000000000001</Data></Cell>
    <Cell><Data ss:Type="Number">3.3000000000000002E-2</Data></Cell>
    <Cell><Data ss:Type="Number">5.0000000000000001E-3</Data></Cell>
    <Cell><Data ss:Type="Number">100.215</Data></Cell>
   </Row>
   <Row>
    <Cell><Data ss:Type="String">A-BA1-63A_p126 </Data></Cell>
    <Cell><Data ss:Type="Number">0</Data></Cell>
    <Cell><Data ss:Type="Number">4.8570000000000002</Data></Cell>
    <Cell><Data ss:Type="Number">55.773000000000003</Data></Cell>
    <Cell><Data ss:Type="Number">27.855</Data></Cell>
    <Cell><Data ss:Type="Number">6.7000000000000004E-2</Data></Cell>
    <Cell><Data ss:Type="Number">10.835000000000001</Data></Cell>
    <Cell><Data ss:Type="Number">4.3999999999999997E-2</Data></Cell>
    <Cell><Data ss:Type="Number">3.1E-2</Data></Cell>
    <Cell><Data ss:Type="Number">0.33200000000000002</Data></Cell>
    <Cell><Data ss:Type="Number">0</Data></Cell>
    <Cell><Data ss:Type="Number">4.4999999999999998E-2</Data></Cell>
    <Cell><Data ss:Type="Number">1.2999999999999999E-2</Data></Cell>
    <Cell><Data ss:Type="Number">0.65200000000000002</Data></Cell>
    <Cell><Data ss:Type="Number">1.7000000000000001E-2</Data></Cell>
    <Cell><Data ss:Type="Number">2.3E-2</Data></Cell>
    <Cell><Data ss:Type="Number">100.541</Data></Cell>
   </Row>
   <Row>
    <Cell><Data ss:Type="String">A-BA1-63A_p127 </Data></Cell>
    <Cell><Data ss:Type="Number">0</Data></Cell>
    <Cell><Data ss:Type="Number">3.1480000000000001</Data></Cell>
    <Cell><Data ss:Type="Number">51.268000000000001</Data></Cell>
    <Cell><Data ss:Type="Number">30.937999999999999</Data></Cell>
    <Cell><Data ss:Type="Number">4.5999999999999999E-2</Data></Cell>
    <Cell><Data ss:Type="Number">14.125999999999999</Data></Cell>
    <Cell><Data ss:Type="Number">2.1000000000000001E-2</Data></Cell>
    <Cell><Data ss:Type="Number">4.5999999999999999E-2</Data></Cell>
    <Cell><Data ss:Type="Number">0.15</Data></Cell>
    <Cell><Data ss:Type="Number">3.1E-2</Data></Cell>
    <Cell><Data ss:Type="Number">5.8000000000000003E-2</Data></Cell>
    <Cell><Data ss:Type="Number">0</Data></Cell>
    <Cell><Data ss:Type="Number">0.56599999999999995</Data></Cell>
    <Cell><Data ss:Type="Number">3.5999999999999997E-2</Data></Cell>
    <Cell><Data ss:Type="Number">5.8000000000000003E-2</Data></Cell>
    <Cell><Data ss:Type="Number">100.492</Data></Cell>
   </Row>
   <Row>
    <Cell><Data ss:Type="String">A-BA1-63A_p128 </Data></Cell>
    <Cell><Data ss:Type="Number">0</Data></Cell>
    <Cell><Data ss:Type="Number">1.597</Data></Cell>
    <Cell><Data ss:Type="Number">47.548999999999999</Data></Cell>
    <Cell><Data ss:Type="Number">33.363999999999997</Data></Cell>
    <Cell><Data ss:Type="Number">5.8000000000000003E-2</Data></Cell>
    <Cell><Data ss:Type="Number">17.149000000000001</Data></Cell>
    <Cell><Data ss:Type="Number">0</Data></Cell>
    <Cell><Data ss:Type="Number">0</Data></Cell>
    <Cell><Data ss:Type="Number">8.7999999999999995E-2</Data></Cell>
    <Cell><Data ss:Type="Number">0</Data></Cell>
    <Cell><Data ss:Type="Number">0</Data></Cell>
    <Cell><Data ss:Type="Number">0</Data></Cell>
    <Cell><Data ss:Type="Number">0.56000000000000005</Data></Cell>
    <Cell><Data ss:Type="Number">0</Data></Cell>
    <Cell><Data ss:Type="Number">0</Data></Cell>
    <Cell><Data ss:Type="Number">100.36499999999999</Data></Cell>
   </Row>
   <Row>
    <Cell><Data ss:Type="String">A-BA1-63A_p129 </Data></Cell>
    <Cell><Data ss:Type="Number">0</Data></Cell>
    <Cell><Data ss:Type="Number">4.2590000000000003</Data></Cell>
    <Cell><Data ss:Type="Number">54.798000000000002</Data></Cell>
    <Cell><Data ss:Type="Number">28.361000000000001</Data></Cell>
    <Cell><Data ss:Type="Number">8.1000000000000003E-2</Data></Cell>
    <Cell><Data ss:Type="Number">11.747</Data></Cell>
    <Cell><Data ss:Type="Number">0</Data></Cell>
    <Cell><Data ss:Type="Number">0</Data></Cell>
    <Cell><Data ss:Type="Number">0.252</Data></Cell>
    <Cell><Data ss:Type="Number">5.0000000000000001E-3</Data></Cell>
    <Cell><Data ss:Type="Number">8.3000000000000004E-2</Data></Cell>
    <Cell><Data ss:Type="Number">8.0000000000000002E-3</Data></Cell>
    <Cell><Data ss:Type="Number">0.60199999999999998</Data></Cell>
    <Cell><Data ss:Type="Number">0</Data></Cell>
    <Cell><Data ss:Type="Number">0</Data></Cell>
    <Cell><Data ss:Type="Number">100.194</Data></Cell>
   </Row>
   <Row>
    <Cell><Data ss:Type="String">A-BA1-63A_p130 </Data></Cell>
    <Cell><Data ss:Type="Number">0</Data></Cell>
    <Cell><Data ss:Type="Number">4.4290000000000003</Data></Cell>
    <Cell><Data ss:Type="Number">54.255000000000003</Data></Cell>
    <Cell><Data ss:Type="Number">28.434999999999999</Data></Cell>
    <Cell><Data ss:Type="Number">5.7000000000000002E-2</Data></Cell>
    <Cell><Data ss:Type="Number">11.677</Data></Cell>
    <Cell><Data ss:Type="Number">0</Data></Cell>
    <Cell><Data ss:Type="Number">0</Data></Cell>
    <Cell><Data ss:Type="Number">0.27</Data></Cell>
    <Cell><Data ss:Type="Number">4.4999999999999998E-2</Data></Cell>
    <Cell><Data ss:Type="Number">3.9E-2</Data></Cell>
    <Cell><Data ss:Type="Number">0</Data></Cell>
    <Cell><Data ss:Type="Number">0.53800000000000003</Data></Cell>
    <Cell><Data ss:Type="Number">0</Data></Cell>
    <Cell><Data ss:Type="Number">0</Data></Cell>
    <Cell><Data ss:Type="Number">99.745000000000005</Data></Cell>
   </Row>
   <Row>
    <Cell><Data ss:Type="String">A-BA1-63A_p131 </Data></Cell>
    <Cell><Data ss:Type="Number">0</Data></Cell>
    <Cell><Data ss:Type="Number">3.891</Data></Cell>
    <Cell><Data ss:Type="Number">53.176000000000002</Data></Cell>
    <Cell><Data ss:Type="Number">29.613</Data></Cell>
    <Cell><Data ss:Type="Number">6.8000000000000005E-2</Data></Cell>
    <Cell><Data ss:Type="Number">12.817</Data></Cell>
    <Cell><Data ss:Type="Number">8.9999999999999993E-3</Data></Cell>
    <Cell><Data ss:Type="Number">0</Data></Cell>
    <Cell><Data ss:Type="Number">0.22600000000000001</Data></Cell>
    <Cell><Data ss:Type="Number">0</Data></Cell>
    <Cell><Data ss:Type="Number">6.5000000000000002E-2</Data></Cell>
    <Cell><Data ss:Type="Number">0</Data></Cell>
    <Cell><Data ss:Type="Number">0.56899999999999995</Data></Cell>
    <Cell><Data ss:Type="Number">8.9999999999999993E-3</Data></Cell>
    <Cell><Data ss:Type="Number">0</Data></Cell>
    <Cell><Data ss:Type="Number">100.443</Data></Cell>
   </Row>
   <Row>
    <Cell><Data ss:Type="String">A-BA1-63A_p132 </Data></Cell>
    <Cell><Data ss:Type="Number">0</Data></Cell>
    <Cell><Data ss:Type="Number">3.7690000000000001</Data></Cell>
    <Cell><Data ss:Type="Number">53.335999999999999</Data></Cell>
    <Cell><Data ss:Type="Number">29.088999999999999</Data></Cell>
    <Cell><Data ss:Type="Number">0.12</Data></Cell>
    <Cell><Data ss:Type="Number">12.814</Data></Cell>
    <Cell><Data ss:Type="Number">0.05</Data></Cell>
    <Cell><Data ss:Type="Number">0.104</Data></Cell>
    <Cell><Data ss:Type="Number">0.25700000000000001</Data></Cell>
    <Cell><Data ss:Type="Number">0</Data></Cell>
    <Cell><Data ss:Type="Number">6.0999999999999999E-2</Data></Cell>
    <Cell><Data ss:Type="Number">7.0000000000000001E-3</Data></Cell>
    <Cell><Data ss:Type="Number">0.59899999999999998</Data></Cell>
    <Cell><Data ss:Type="Number">0</Data></Cell>
    <Cell><Data ss:Type="Number">1.2999999999999999E-2</Data></Cell>
    <Cell><Data ss:Type="Number">100.217</Data></Cell>
   </Row>
   <Row>
    <Cell><Data ss:Type="String">A-BA1-63A_p133 </Data></Cell>
    <Cell><Data ss:Type="Number">2.5000000000000001E-2</Data></Cell>
    <Cell><Data ss:Type="Number">1.923</Data></Cell>
    <Cell><Data ss:Type="Number">48.677</Data></Cell>
    <Cell><Data ss:Type="Number">32.884999999999998</Data></Cell>
    <Cell><Data ss:Type="Number">7.2999999999999995E-2</Data></Cell>
    <Cell><Data ss:Type="Number">16.167999999999999</Data></Cell>
    <Cell><Data ss:Type="Number">0</Data></Cell>
    <Cell><Data ss:Type="Number">8.0000000000000002E-3</Data></Cell>
    <Cell><Data ss:Type="Number">9.0999999999999998E-2</Data></Cell>
    <Cell><Data ss:Type="Number">2.9000000000000001E-2</Data></Cell>
    <Cell><Data ss:Type="Number">2.1999999999999999E-2</Data></Cell>
    <Cell><Data ss:Type="Number">4.0000000000000001E-3</Data></Cell>
    <Cell><Data ss:Type="Number">0.54500000000000004</Data></Cell>
    <Cell><Data ss:Type="Number">7.0000000000000001E-3</Data></Cell>
    <Cell><Data ss:Type="Number">0</Data></Cell>
    <Cell><Data ss:Type="Number">100.44499999999999</Data></Cell>
   </Row>
   <Row>
    <Cell><Data ss:Type="String">A-BA1-63A_p134 </Data></Cell>
    <Cell><Data ss:Type="Number">0</Data></Cell>
    <Cell><Data ss:Type="Number">2.0430000000000001</Data></Cell>
    <Cell><Data ss:Type="Number">48.610999999999997</Data></Cell>
    <Cell><Data ss:Type="Number">32.615000000000002</Data></Cell>
    <Cell><Data ss:Type="Number">0.06</Data></Cell>
    <Cell><Data ss:Type="Number">16.058</Data></Cell>
    <Cell><Data ss:Type="Number">0</Data></Cell>
    <Cell><Data ss:Type="Number">0</Data></Cell>
    <Cell><Data ss:Type="Number">0.10100000000000001</Data></Cell>
    <Cell><Data ss:Type="Number">5.2999999999999999E-2</Data></Cell>
    <Cell><Data ss:Type="Number">1.4999999999999999E-2</Data></Cell>
    <Cell><Data ss:Type="Number">0</Data></Cell>
    <Cell><Data ss:Type="Number">0.52</Data></Cell>
    <Cell><Data ss:Type="Number">0</Data></Cell>
    <Cell><Data ss:Type="Number">3.3000000000000002E-2</Data></Cell>
    <Cell><Data ss:Type="Number">100.10899999999999</Data></Cell>
   </Row>
   <Row>
    <Cell><Data ss:Type="String">A-BA1-63A_p135 </Data></Cell>
    <Cell><Data ss:Type="Number">0</Data></Cell>
    <Cell><Data ss:Type="Number">4.5199999999999996</Data></Cell>
    <Cell><Data ss:Type="Number">54.719000000000001</Data></Cell>
    <Cell><Data ss:Type="Number">28.364000000000001</Data></Cell>
    <Cell><Data ss:Type="Number">7.5999999999999998E-2</Data></Cell>
    <Cell><Data ss:Type="Number">11.412000000000001</Data></Cell>
    <Cell><Data ss:Type="Number">0</Data></Cell>
    <Cell><Data ss:Type="Number">0.16900000000000001</Data></Cell>
    <Cell><Data ss:Type="Number">0.28399999999999997</Data></Cell>
    <Cell><Data ss:Type="Number">0</Data></Cell>
    <Cell><Data ss:Type="Number">1.0999999999999999E-2</Data></Cell>
    <Cell><Data ss:Type="Number">0</Data></Cell>
    <Cell><Data ss:Type="Number">0.60099999999999998</Data></Cell>
    <Cell><Data ss:Type="Number">1.7000000000000001E-2</Data></Cell>
    <Cell><Data ss:Type="Number">4.5999999999999999E-2</Data></Cell>
    <Cell><Data ss:Type="Number">100.21899999999999</Data></Cell>
   </Row>
   <Row>
    <Cell><Data ss:Type="String">A-BA1-63A_p136 </Data></Cell>
    <Cell><Data ss:Type="Number">0</Data></Cell>
    <Cell><Data ss:Type="Number">4.2000000000000003E-2</Data></Cell>
    <Cell><Data ss:Type="Number">54.173999999999999</Data></Cell>
    <Cell><Data ss:Type="Number">1.5960000000000001</Data></Cell>
    <Cell><Data ss:Type="Number">23.155000000000001</Data></Cell>
    <Cell><Data ss:Type="Number">1.8660000000000001</Data></Cell>
    <Cell><Data ss:Type="Number">0.59399999999999997</Data></Cell>
    <Cell><Data ss:Type="Number">1.7999999999999999E-2</Data></Cell>
    <Cell><Data ss:Type="Number">5.0000000000000001E-3</Data></Cell>
    <Cell><Data ss:Type="Number">0</Data></Cell>
    <Cell><Data ss:Type="Number">0.26900000000000002</Data></Cell>
    <Cell><Data ss:Type="Number">1.0999999999999999E-2</Data></Cell>
    <Cell><Data ss:Type="Number">18.809000000000001</Data></Cell>
    <Cell><Data ss:Type="Number">2.5000000000000001E-2</Data></Cell>
    <Cell><Data ss:Type="Number">7.0000000000000001E-3</Data></Cell>
    <Cell><Data ss:Type="Number">100.569</Data></Cell>
   </Row>
   <Row>
    <Cell><Data ss:Type="String">A-BA1-63A_p137 </Data></Cell>
    <Cell><Data ss:Type="Number">0</Data></Cell>
    <Cell><Data ss:Type="Number">3.5999999999999997E-2</Data></Cell>
    <Cell><Data ss:Type="Number">54.011000000000003</Data></Cell>
    <Cell><Data ss:Type="Number">1.659</Data></Cell>
    <Cell><Data ss:Type="Number">23.213999999999999</Data></Cell>
    <Cell><Data ss:Type="Number">1.825</Data></Cell>
    <Cell><Data ss:Type="Number">0.47699999999999998</Data></Cell>
    <Cell><Data ss:Type="Number">0</Data></Cell>
    <Cell><Data ss:Type="Number">2E-3</Data></Cell>
    <Cell><Data ss:Type="Number">2E-3</Data></Cell>
    <Cell><Data ss:Type="Number">0.29299999999999998</Data></Cell>
    <Cell><Data ss:Type="Number">0</Data></Cell>
    <Cell><Data ss:Type="Number">19.513000000000002</Data></Cell>
    <Cell><Data ss:Type="Number">4.7E-2</Data></Cell>
    <Cell><Data ss:Type="Number">7.0000000000000001E-3</Data></Cell>
    <Cell><Data ss:Type="Number">101.086</Data></Cell>
   </Row>
   <Row>
    <Cell><Data ss:Type="String">A-BA1-63A_p138 </Data></Cell>
    <Cell><Data ss:Type="Number">0</Data></Cell>
    <Cell><Data ss:Type="Number">6.2E-2</Data></Cell>
    <Cell><Data ss:Type="Number">53.731999999999999</Data></Cell>
    <Cell><Data ss:Type="Number">1.9019999999999999</Data></Cell>
    <Cell><Data ss:Type="Number">23.026</Data></Cell>
    <Cell><Data ss:Type="Number">1.9059999999999999</Data></Cell>
    <Cell><Data ss:Type="Number">0.54300000000000004</Data></Cell>
    <Cell><Data ss:Type="Number">3.6999999999999998E-2</Data></Cell>
    <Cell><Data ss:Type="Number">2.4E-2</Data></Cell>
    <Cell><Data ss:Type="Number">1.6E-2</Data></Cell>
    <Cell><Data ss:Type="Number">0.314</Data></Cell>
    <Cell><Data ss:Type="Number">5.0000000000000001E-3</Data></Cell>
    <Cell><Data ss:Type="Number">19.306000000000001</Data></Cell>
    <Cell><Data ss:Type="Number">0</Data></Cell>
    <Cell><Data ss:Type="Number">1.7000000000000001E-2</Data></Cell>
    <Cell><Data ss:Type="Number">100.889</Data></Cell>
   </Row>
   <Row>
    <Cell><Data ss:Type="String">A-BA1-63A_p139 </Data></Cell>
    <Cell><Data ss:Type="Number">0</Data></Cell>
    <Cell><Data ss:Type="Number">3.6999999999999998E-2</Data></Cell>
    <Cell><Data ss:Type="Number">54.529000000000003</Data></Cell>
    <Cell><Data ss:Type="Number">0.94699999999999995</Data></Cell>
    <Cell><Data ss:Type="Number">23.145</Data></Cell>
    <Cell><Data ss:Type="Number">1.9379999999999999</Data></Cell>
    <Cell><Data ss:Type="Number">0.64300000000000002</Data></Cell>
    <Cell><Data ss:Type="Number">1.0999999999999999E-2</Data></Cell>
    <Cell><Data ss:Type="Number">0</Data></Cell>
    <Cell><Data ss:Type="Number">2E-3</Data></Cell>
    <Cell><Data ss:Type="Number">0.21199999999999999</Data></Cell>
    <Cell><Data ss:Type="Number">4.0000000000000001E-3</Data></Cell>
    <Cell><Data ss:Type="Number">18.716999999999999</Data></Cell>
    <Cell><Data ss:Type="Number">4.9000000000000002E-2</Data></Cell>
    <Cell><Data ss:Type="Number">5.0000000000000001E-3</Data></Cell>
    <Cell><Data ss:Type="Number">100.238</Data></Cell>
   </Row>
   <Row>
    <Cell><Data ss:Type="String">A-BA1-63A_p140 </Data></Cell>
    <Cell><Data ss:Type="Number">0</Data></Cell>
    <Cell><Data ss:Type="Number">5.5E-2</Data></Cell>
    <Cell><Data ss:Type="Number">53.908999999999999</Data></Cell>
    <Cell><Data ss:Type="Number">1.651</Data></Cell>
    <Cell><Data ss:Type="Number">22.748000000000001</Data></Cell>
    <Cell><Data ss:Type="Number">1.7589999999999999</Data></Cell>
    <Cell><Data ss:Type="Number">0.57399999999999995</Data></Cell>
    <Cell><Data ss:Type="Number">4.3999999999999997E-2</Data></Cell>
    <Cell><Data ss:Type="Number">0</Data></Cell>
    <Cell><Data ss:Type="Number">3.6999999999999998E-2</Data></Cell>
    <Cell><Data ss:Type="Number">0.315</Data></Cell>
    <Cell><Data ss:Type="Number">0</Data></Cell>
    <Cell><Data ss:Type="Number">19.492000000000001</Data></Cell>
    <Cell><Data ss:Type="Number">0</Data></Cell>
    <Cell><Data ss:Type="Number">0</Data></Cell>
    <Cell><Data ss:Type="Number">100.584</Data></Cell>
   </Row>
   <Row>
    <Cell><Data ss:Type="String">A-BA1-63A_p141 </Data></Cell>
    <Cell><Data ss:Type="Number">0</Data></Cell>
    <Cell><Data ss:Type="Number">7.9000000000000001E-2</Data></Cell>
    <Cell><Data ss:Type="Number">53.972999999999999</Data></Cell>
    <Cell><Data ss:Type="Number">1.6819999999999999</Data></Cell>
    <Cell><Data ss:Type="Number">22.869</Data></Cell>
    <Cell><Data ss:Type="Number">1.9339999999999999</Data></Cell>
    <Cell><Data ss:Type="Number">0.64400000000000002</Data></Cell>
    <Cell><Data ss:Type="Number">6.6000000000000003E-2</Data></Cell>
    <Cell><Data ss:Type="Number">0</Data></Cell>
    <Cell><Data ss:Type="Number">2.4E-2</Data></Cell>
    <Cell><Data ss:Type="Number">0.377</Data></Cell>
    <Cell><Data ss:Type="Number">1.7999999999999999E-2</Data></Cell>
    <Cell><Data ss:Type="Number">19.202000000000002</Data></Cell>
    <Cell><Data ss:Type="Number">0</Data></Cell>
    <Cell><Data ss:Type="Number">3.9E-2</Data></Cell>
    <Cell><Data ss:Type="Number">100.90300000000001</Data></Cell>
   </Row>
   <Row>
    <Cell><Data ss:Type="String">A-BA1-63A_p142 </Data></Cell>
    <Cell><Data ss:Type="Number">0</Data></Cell>
    <Cell><Data ss:Type="Number">6.5000000000000002E-2</Data></Cell>
    <Cell><Data ss:Type="Number">53.801000000000002</Data></Cell>
    <Cell><Data ss:Type="Number">1.6539999999999999</Data></Cell>
    <Cell><Data ss:Type="Number">22.87</Data></Cell>
    <Cell><Data ss:Type="Number">1.716</Data></Cell>
    <Cell><Data ss:Type="Number">0.60599999999999998</Data></Cell>
    <Cell><Data ss:Type="Number">3.6999999999999998E-2</Data></Cell>
    <Cell><Data ss:Type="Number">8.0000000000000002E-3</Data></Cell>
    <Cell><Data ss:Type="Number">3.0000000000000001E-3</Data></Cell>
    <Cell><Data ss:Type="Number">0.29499999999999998</Data></Cell>
    <Cell><Data ss:Type="Number">6.0000000000000001E-3</Data></Cell>
    <Cell><Data ss:Type="Number">19.097999999999999</Data></Cell>
    <Cell><Data ss:Type="Number">0</Data></Cell>
    <Cell><Data ss:Type="Number">7.6999999999999999E-2</Data></Cell>
    <Cell><Data ss:Type="Number">100.235</Data></Cell>
   </Row>
   <Row>
    <Cell><Data ss:Type="String">A-BA1-63A_p143 </Data></Cell>
    <Cell><Data ss:Type="Number">0</Data></Cell>
    <Cell><Data ss:Type="Number">6.3E-2</Data></Cell>
    <Cell><Data ss:Type="Number">53.914000000000001</Data></Cell>
    <Cell><Data ss:Type="Number">1.716</Data></Cell>
    <Cell><Data ss:Type="Number">22.771000000000001</Data></Cell>
    <Cell><Data ss:Type="Number">1.766</Data></Cell>
    <Cell><Data ss:Type="Number">0.53200000000000003</Data></Cell>
    <Cell><Data ss:Type="Number">0</Data></Cell>
    <Cell><Data ss:Type="Number">8.9999999999999993E-3</Data></Cell>
    <Cell><Data ss:Type="Number">6.8000000000000005E-2</Data></Cell>
    <Cell><Data ss:Type="Number">0.315</Data></Cell>
    <Cell><Data ss:Type="Number">4.0000000000000001E-3</Data></Cell>
    <Cell><Data ss:Type="Number">19.125</Data></Cell>
    <Cell><Data ss:Type="Number">2E-3</Data></Cell>
    <Cell><Data ss:Type="Number">0.01</Data></Cell>
    <Cell><Data ss:Type="Number">100.294</Data></Cell>
   </Row>
   <Row>
    <Cell><Data ss:Type="String">A-BA1-63A_p144 </Data></Cell>
    <Cell><Data ss:Type="Number">0</Data></Cell>
    <Cell><Data ss:Type="Number">2.1000000000000001E-2</Data></Cell>
    <Cell><Data ss:Type="Number">53.433</Data></Cell>
    <Cell><Data ss:Type="Number">1.6870000000000001</Data></Cell>
    <Cell><Data ss:Type="Number">22.780999999999999</Data></Cell>
    <Cell><Data ss:Type="Number">1.923</Data></Cell>
    <Cell><Data ss:Type="Number">0.49</Data></Cell>
    <Cell><Data ss:Type="Number">0.114</Data></Cell>
    <Cell><Data ss:Type="Number">1.2E-2</Data></Cell>
    <Cell><Data ss:Type="Number">1.0999999999999999E-2</Data></Cell>
    <Cell><Data ss:Type="Number">0.28599999999999998</Data></Cell>
    <Cell><Data ss:Type="Number">2E-3</Data></Cell>
    <Cell><Data ss:Type="Number">19.170000000000002</Data></Cell>
    <Cell><Data ss:Type="Number">0</Data></Cell>
    <Cell><Data ss:Type="Number">2.7E-2</Data></Cell>
    <Cell><Data ss:Type="Number">99.956999999999994</Data></Cell>
   </Row>
   <Row>
    <Cell><Data ss:Type="String">A-BA1-63A_p145 </Data></Cell>
    <Cell><Data ss:Type="Number">0</Data></Cell>
    <Cell><Data ss:Type="Number">0.02</Data></Cell>
    <Cell><Data ss:Type="Number">53.14</Data></Cell>
    <Cell><Data ss:Type="Number">2.4820000000000002</Data></Cell>
    <Cell><Data ss:Type="Number">23.425999999999998</Data></Cell>
    <Cell><Data ss:Type="Number">1.8140000000000001</Data></Cell>
    <Cell><Data ss:Type="Number">0.53500000000000003</Data></Cell>
    <Cell><Data ss:Type="Number">0</Data></Cell>
    <Cell><Data ss:Type="Number">0</Data></Cell>
    <Cell><Data ss:Type="Number">5.0999999999999997E-2</Data></Cell>
    <Cell><Data ss:Type="Number">0.30199999999999999</Data></Cell>
    <Cell><Data ss:Type="Number">6.0000000000000001E-3</Data></Cell>
    <Cell><Data ss:Type="Number">18.852</Data></Cell>
    <Cell><Data ss:Type="Number">0</Data></Cell>
    <Cell><Data ss:Type="Number">5.6000000000000001E-2</Data></Cell>
    <Cell><Data ss:Type="Number">100.68300000000001</Data></Cell>
   </Row>
   <Row>
    <Cell><Data ss:Type="String">A-BA1-63A_p146 </Data></Cell>
    <Cell><Data ss:Type="Number">0</Data></Cell>
    <Cell><Data ss:Type="Number">3.5999999999999997E-2</Data></Cell>
    <Cell><Data ss:Type="Number">53.174999999999997</Data></Cell>
    <Cell><Data ss:Type="Number">1.389</Data></Cell>
    <Cell><Data ss:Type="Number">22.673999999999999</Data></Cell>
    <Cell><Data ss:Type="Number">1.8160000000000001</Data></Cell>
    <Cell><Data ss:Type="Number">0.52500000000000002</Data></Cell>
    <Cell><Data ss:Type="Number">1.0999999999999999E-2</Data></Cell>
    <Cell><Data ss:Type="Number">4.0000000000000001E-3</Data></Cell>
    <Cell><Data ss:Type="Number">0</Data></Cell>
    <Cell><Data ss:Type="Number">0.251</Data></Cell>
    <Cell><Data ss:Type="Number">7.0000000000000001E-3</Data></Cell>
    <Cell><Data ss:Type="Number">18.521000000000001</Data></Cell>
    <Cell><Data ss:Type="Number">0</Data></Cell>
    <Cell><Data ss:Type="Number">1.2E-2</Data></Cell>
    <Cell><Data ss:Type="Number">98.418999999999997</Data></Cell>
   </Row>
   <Row>
    <Cell><Data ss:Type="String">A-BA1-63A_p147 </Data></Cell>
    <Cell><Data ss:Type="Number">0</Data></Cell>
    <Cell><Data ss:Type="Number">6.5000000000000002E-2</Data></Cell>
    <Cell><Data ss:Type="Number">54.039000000000001</Data></Cell>
    <Cell><Data ss:Type="Number">1.8959999999999999</Data></Cell>
    <Cell><Data ss:Type="Number">23.812999999999999</Data></Cell>
    <Cell><Data ss:Type="Number">1.7809999999999999</Data></Cell>
    <Cell><Data ss:Type="Number">0.47399999999999998</Data></Cell>
    <Cell><Data ss:Type="Number">0</Data></Cell>
    <Cell><Data ss:Type="Number">7.0000000000000001E-3</Data></Cell>
    <Cell><Data ss:Type="Number">0</Data></Cell>
    <Cell><Data ss:Type="Number">0.23200000000000001</Data></Cell>
    <Cell><Data ss:Type="Number">0</Data></Cell>
    <Cell><Data ss:Type="Number">18.135000000000002</Data></Cell>
    <Cell><Data ss:Type="Number">6.3E-2</Data></Cell>
    <Cell><Data ss:Type="Number">4.1000000000000002E-2</Data></Cell>
    <Cell><Data ss:Type="Number">100.54600000000001</Data></Cell>
   </Row>
   <Row>
    <Cell><Data ss:Type="String">A-BA1-63A_p149 </Data></Cell>
    <Cell><Data ss:Type="Number">0</Data></Cell>
    <Cell><Data ss:Type="Number">0</Data></Cell>
    <Cell><Data ss:Type="Number">54.265000000000001</Data></Cell>
    <Cell><Data ss:Type="Number">1.3120000000000001</Data></Cell>
    <Cell><Data ss:Type="Number">23.553000000000001</Data></Cell>
    <Cell><Data ss:Type="Number">1.831</Data></Cell>
    <Cell><Data ss:Type="Number">0.53</Data></Cell>
    <Cell><Data ss:Type="Number">1.4999999999999999E-2</Data></Cell>
    <Cell><Data ss:Type="Number">0</Data></Cell>
    <Cell><Data ss:Type="Number">0</Data></Cell>
    <Cell><Data ss:Type="Number">0.27900000000000003</Data></Cell>
    <Cell><Data ss:Type="Number">0</Data></Cell>
    <Cell><Data ss:Type="Number">19.068999999999999</Data></Cell>
    <Cell><Data ss:Type="Number">1.0999999999999999E-2</Data></Cell>
    <Cell><Data ss:Type="Number">0</Data></Cell>
    <Cell><Data ss:Type="Number">100.86499999999999</Data></Cell>
   </Row>
   <Row>
    <Cell><Data ss:Type="String">A-BA1-63A_p150 </Data></Cell>
    <Cell><Data ss:Type="Number">0</Data></Cell>
    <Cell><Data ss:Type="Number">3.1E-2</Data></Cell>
    <Cell><Data ss:Type="Number">54.122999999999998</Data></Cell>
    <Cell><Data ss:Type="Number">1.5549999999999999</Data></Cell>
    <Cell><Data ss:Type="Number">22.686</Data></Cell>
    <Cell><Data ss:Type="Number">1.748</Data></Cell>
    <Cell><Data ss:Type="Number">0.621</Data></Cell>
    <Cell><Data ss:Type="Number">4.3999999999999997E-2</Data></Cell>
    <Cell><Data ss:Type="Number">0</Data></Cell>
    <Cell><Data ss:Type="Number">0</Data></Cell>
    <Cell><Data ss:Type="Number">0.29499999999999998</Data></Cell>
    <Cell><Data ss:Type="Number">0</Data></Cell>
    <Cell><Data ss:Type="Number">19.239000000000001</Data></Cell>
    <Cell><Data ss:Type="Number">0</Data></Cell>
    <Cell><Data ss:Type="Number">0</Data></Cell>
    <Cell><Data ss:Type="Number">100.342</Data></Cell>
   </Row>
   <Row>
    <Cell><Data ss:Type="String">A-BA1-63A_p151 </Data></Cell>
    <Cell><Data ss:Type="Number">0</Data></Cell>
    <Cell><Data ss:Type="Number">1.736</Data></Cell>
    <Cell><Data ss:Type="Number">47.889000000000003</Data></Cell>
    <Cell><Data ss:Type="Number">33.113</Data></Cell>
    <Cell><Data ss:Type="Number">0.03</Data></Cell>
    <Cell><Data ss:Type="Number">17.030999999999999</Data></Cell>
    <Cell><Data ss:Type="Number">1.6E-2</Data></Cell>
    <Cell><Data ss:Type="Number">0</Data></Cell>
    <Cell><Data ss:Type="Number">7.2999999999999995E-2</Data></Cell>
    <Cell><Data ss:Type="Number">1.7999999999999999E-2</Data></Cell>
    <Cell><Data ss:Type="Number">3.4000000000000002E-2</Data></Cell>
    <Cell><Data ss:Type="Number">1.4999999999999999E-2</Data></Cell>
    <Cell><Data ss:Type="Number">0.53600000000000003</Data></Cell>
    <Cell><Data ss:Type="Number">2.4E-2</Data></Cell>
    <Cell><Data ss:Type="Number">1.4999999999999999E-2</Data></Cell>
    <Cell><Data ss:Type="Number">100.527</Data></Cell>
   </Row>
   <Row>
    <Cell><Data ss:Type="String">A-BA1-63A_p152 </Data></Cell>
    <Cell><Data ss:Type="Number">0</Data></Cell>
    <Cell><Data ss:Type="Number">2.5009999999999999</Data></Cell>
    <Cell><Data ss:Type="Number">49.536999999999999</Data></Cell>
    <Cell><Data ss:Type="Number">32.143000000000001</Data></Cell>
    <Cell><Data ss:Type="Number">4.2999999999999997E-2</Data></Cell>
    <Cell><Data ss:Type="Number">15.785</Data></Cell>
    <Cell><Data ss:Type="Number">5.8000000000000003E-2</Data></Cell>
    <Cell><Data ss:Type="Number">0</Data></Cell>
    <Cell><Data ss:Type="Number">0.109</Data></Cell>
    <Cell><Data ss:Type="Number">6.6000000000000003E-2</Data></Cell>
    <Cell><Data ss:Type="Number">5.7000000000000002E-2</Data></Cell>
    <Cell><Data ss:Type="Number">0</Data></Cell>
    <Cell><Data ss:Type="Number">0</Data></Cell>
    <Cell><Data ss:Type="Number">2E-3</Data></Cell>
    <Cell><Data ss:Type="Number">0</Data></Cell>
    <Cell><Data ss:Type="Number">100.301</Data></Cell>
   </Row>
   <Row>
    <Cell><Data ss:Type="String">A-BA1-63A_p153 </Data></Cell>
    <Cell><Data ss:Type="Number">0</Data></Cell>
    <Cell><Data ss:Type="Number">4.2549999999999999</Data></Cell>
    <Cell><Data ss:Type="Number">53.970999999999997</Data></Cell>
    <Cell><Data ss:Type="Number">28.95</Data></Cell>
    <Cell><Data ss:Type="Number">0.03</Data></Cell>
    <Cell><Data ss:Type="Number">12.375</Data></Cell>
    <Cell><Data ss:Type="Number">8.9999999999999993E-3</Data></Cell>
    <Cell><Data ss:Type="Number">4.2000000000000003E-2</Data></Cell>
    <Cell><Data ss:Type="Number">0.24099999999999999</Data></Cell>
    <Cell><Data ss:Type="Number">1.6E-2</Data></Cell>
    <Cell><Data ss:Type="Number">2.5999999999999999E-2</Data></Cell>
    <Cell><Data ss:Type="Number">1.2999999999999999E-2</Data></Cell>
    <Cell><Data ss:Type="Number">0.60299999999999998</Data></Cell>
    <Cell><Data ss:Type="Number">7.0000000000000001E-3</Data></Cell>
    <Cell><Data ss:Type="Number">0.01</Data></Cell>
    <Cell><Data ss:Type="Number">100.545</Data></Cell>
   </Row>
   <Row>
    <Cell><Data ss:Type="String">A-BA1-63A_p154 </Data></Cell>
    <Cell><Data ss:Type="Number">0</Data></Cell>
    <Cell><Data ss:Type="Number">2.0179999999999998</Data></Cell>
    <Cell><Data ss:Type="Number">48.926000000000002</Data></Cell>
    <Cell><Data ss:Type="Number">32.552</Data></Cell>
    <Cell><Data ss:Type="Number">5.5E-2</Data></Cell>
    <Cell><Data ss:Type="Number">16.434999999999999</Data></Cell>
    <Cell><Data ss:Type="Number">4.0000000000000001E-3</Data></Cell>
    <Cell><Data ss:Type="Number">1.9E-2</Data></Cell>
    <Cell><Data ss:Type="Number">8.5000000000000006E-2</Data></Cell>
    <Cell><Data ss:Type="Number">1.9E-2</Data></Cell>
    <Cell><Data ss:Type="Number">2.9000000000000001E-2</Data></Cell>
    <Cell><Data ss:Type="Number">0</Data></Cell>
    <Cell><Data ss:Type="Number">0.58799999999999997</Data></Cell>
    <Cell><Data ss:Type="Number">0</Data></Cell>
    <Cell><Data ss:Type="Number">5.0000000000000001E-3</Data></Cell>
    <Cell><Data ss:Type="Number">100.735</Data></Cell>
   </Row>
   <Row>
    <Cell><Data ss:Type="String">A-BA1-63A_p155 </Data></Cell>
    <Cell><Data ss:Type="Number">0</Data></Cell>
    <Cell><Data ss:Type="Number">1.544</Data></Cell>
    <Cell><Data ss:Type="Number">48.027000000000001</Data></Cell>
    <Cell><Data ss:Type="Number">33.435000000000002</Data></Cell>
    <Cell><Data ss:Type="Number">6.8000000000000005E-2</Data></Cell>
    <Cell><Data ss:Type="Number">17.274999999999999</Data></Cell>
    <Cell><Data ss:Type="Number">0</Data></Cell>
    <Cell><Data ss:Type="Number">0</Data></Cell>
    <Cell><Data ss:Type="Number">6.8000000000000005E-2</Data></Cell>
    <Cell><Data ss:Type="Number">8.9999999999999993E-3</Data></Cell>
    <Cell><Data ss:Type="Number">2.5000000000000001E-2</Data></Cell>
    <Cell><Data ss:Type="Number">5.0000000000000001E-3</Data></Cell>
    <Cell><Data ss:Type="Number">0.53600000000000003</Data></Cell>
    <Cell><Data ss:Type="Number">5.0000000000000001E-3</Data></Cell>
    <Cell><Data ss:Type="Number">0</Data></Cell>
    <Cell><Data ss:Type="Number">100.996</Data></Cell>
   </Row>
   <Row>
    <Cell><Data ss:Type="String">A-BA1-63A_p156 </Data></Cell>
    <Cell><Data ss:Type="Number">4.5999999999999999E-2</Data></Cell>
    <Cell><Data ss:Type="Number">4.0209999999999999</Data></Cell>
    <Cell><Data ss:Type="Number">53.823</Data></Cell>
    <Cell><Data ss:Type="Number">28.789000000000001</Data></Cell>
    <Cell><Data ss:Type="Number">0.08</Data></Cell>
    <Cell><Data ss:Type="Number">12.117000000000001</Data></Cell>
    <Cell><Data ss:Type="Number">0</Data></Cell>
    <Cell><Data ss:Type="Number">0.11899999999999999</Data></Cell>
    <Cell><Data ss:Type="Number">0.27</Data></Cell>
    <Cell><Data ss:Type="Number">0</Data></Cell>
    <Cell><Data ss:Type="Number">7.3999999999999996E-2</Data></Cell>
    <Cell><Data ss:Type="Number">1E-3</Data></Cell>
    <Cell><Data ss:Type="Number">0.66100000000000003</Data></Cell>
    <Cell><Data ss:Type="Number">2.4E-2</Data></Cell>
    <Cell><Data ss:Type="Number">0</Data></Cell>
    <Cell><Data ss:Type="Number">100.006</Data></Cell>
   </Row>
   <Row>
    <Cell><Data ss:Type="String">A-BA1-63A_p157 </Data></Cell>
    <Cell><Data ss:Type="Number">0</Data></Cell>
    <Cell><Data ss:Type="Number">3.5999999999999997E-2</Data></Cell>
    <Cell><Data ss:Type="Number">54.375999999999998</Data></Cell>
    <Cell><Data ss:Type="Number">1.6579999999999999</Data></Cell>
    <Cell><Data ss:Type="Number">23.533000000000001</Data></Cell>
    <Cell><Data ss:Type="Number">1.867</Data></Cell>
    <Cell><Data ss:Type="Number">0.54400000000000004</Data></Cell>
    <Cell><Data ss:Type="Number">0</Data></Cell>
    <Cell><Data ss:Type="Number">0</Data></Cell>
    <Cell><Data ss:Type="Number">2.1000000000000001E-2</Data></Cell>
    <Cell><Data ss:Type="Number">0.315</Data></Cell>
    <Cell><Data ss:Type="Number">0</Data></Cell>
    <Cell><Data ss:Type="Number">18.867999999999999</Data></Cell>
    <Cell><Data ss:Type="Number">2.7E-2</Data></Cell>
    <Cell><Data ss:Type="Number">1.7000000000000001E-2</Data></Cell>
    <Cell><Data ss:Type="Number">101.262</Data></Cell>
   </Row>
   <Row>
    <Cell><Data ss:Type="String">A-BA1-63A_p158 </Data></Cell>
    <Cell><Data ss:Type="Number">0</Data></Cell>
    <Cell><Data ss:Type="Number">5.5E-2</Data></Cell>
    <Cell><Data ss:Type="Number">53.186</Data></Cell>
    <Cell><Data ss:Type="Number">1.8779999999999999</Data></Cell>
    <Cell><Data ss:Type="Number">23.213000000000001</Data></Cell>
    <Cell><Data ss:Type="Number">1.827</Data></Cell>
    <Cell><Data ss:Type="Number">0.46100000000000002</Data></Cell>
    <Cell><Data ss:Type="Number">5.1999999999999998E-2</Data></Cell>
    <Cell><Data ss:Type="Number">1.2E-2</Data></Cell>
    <Cell><Data ss:Type="Number">0</Data></Cell>
    <Cell><Data ss:Type="Number">0.307</Data></Cell>
    <Cell><Data ss:Type="Number">0</Data></Cell>
    <Cell><Data ss:Type="Number">18.582000000000001</Data></Cell>
    <Cell><Data ss:Type="Number">0</Data></Cell>
    <Cell><Data ss:Type="Number">2.9000000000000001E-2</Data></Cell>
    <Cell><Data ss:Type="Number">99.602000000000004</Data></Cell>
   </Row>
   <Row>
    <Cell><Data ss:Type="String">A-BA1-63A_p159 </Data></Cell>
    <Cell><Data ss:Type="Number">0</Data></Cell>
    <Cell><Data ss:Type="Number">5.0999999999999997E-2</Data></Cell>
    <Cell><Data ss:Type="Number">53.616</Data></Cell>
    <Cell><Data ss:Type="Number">0.86699999999999999</Data></Cell>
    <Cell><Data ss:Type="Number">23.59</Data></Cell>
    <Cell><Data ss:Type="Number">1.7849999999999999</Data></Cell>
    <Cell><Data ss:Type="Number">0.63600000000000001</Data></Cell>
    <Cell><Data ss:Type="Number">0</Data></Cell>
    <Cell><Data ss:Type="Number">0</Data></Cell>
    <Cell><Data ss:Type="Number">2E-3</Data></Cell>
    <Cell><Data ss:Type="Number">0.248</Data></Cell>
    <Cell><Data ss:Type="Number">0</Data></Cell>
    <Cell><Data ss:Type="Number">18.082999999999998</Data></Cell>
    <Cell><Data ss:Type="Number">4.0000000000000001E-3</Data></Cell>
    <Cell><Data ss:Type="Number">4.3999999999999997E-2</Data></Cell>
    <Cell><Data ss:Type="Number">98.926000000000002</Data></Cell>
   </Row>
   <Row>
    <Cell><Data ss:Type="String">A-BA1-63A_p160 </Data></Cell>
    <Cell><Data ss:Type="Number">0</Data></Cell>
    <Cell><Data ss:Type="Number">0</Data></Cell>
    <Cell><Data ss:Type="Number">54.963999999999999</Data></Cell>
    <Cell><Data ss:Type="Number">1.0149999999999999</Data></Cell>
    <Cell><Data ss:Type="Number">23.516999999999999</Data></Cell>
    <Cell><Data ss:Type="Number">2.0009999999999999</Data></Cell>
    <Cell><Data ss:Type="Number">0.501</Data></Cell>
    <Cell><Data ss:Type="Number">0</Data></Cell>
    <Cell><Data ss:Type="Number">1.2E-2</Data></Cell>
    <Cell><Data ss:Type="Number">4.0000000000000001E-3</Data></Cell>
    <Cell><Data ss:Type="Number">0.23599999999999999</Data></Cell>
    <Cell><Data ss:Type="Number">8.0000000000000002E-3</Data></Cell>
    <Cell><Data ss:Type="Number">18.521999999999998</Data></Cell>
    <Cell><Data ss:Type="Number">2.1999999999999999E-2</Data></Cell>
    <Cell><Data ss:Type="Number">2.9000000000000001E-2</Data></Cell>
    <Cell><Data ss:Type="Number">100.82899999999999</Data></Cell>
   </Row>
   <Row>
    <Cell><Data ss:Type="String">A-BA1-63A_p161 </Data></Cell>
    <Cell><Data ss:Type="Number">0</Data></Cell>
    <Cell><Data ss:Type="Number">6.0999999999999999E-2</Data></Cell>
    <Cell><Data ss:Type="Number">54.293999999999997</Data></Cell>
    <Cell><Data ss:Type="Number">1.123</Data></Cell>
    <Cell><Data ss:Type="Number">23.32</Data></Cell>
    <Cell><Data ss:Type="Number">2.052</Data></Cell>
    <Cell><Data ss:Type="Number">0.67200000000000004</Data></Cell>
    <Cell><Data ss:Type="Number">0</Data></Cell>
    <Cell><Data ss:Type="Number">1.2999999999999999E-2</Data></Cell>
    <Cell><Data ss:Type="Number">0</Data></Cell>
    <Cell><Data ss:Type="Number">0.33</Data></Cell>
    <Cell><Data ss:Type="Number">2E-3</Data></Cell>
    <Cell><Data ss:Type="Number">18.934999999999999</Data></Cell>
    <Cell><Data ss:Type="Number">0</Data></Cell>
    <Cell><Data ss:Type="Number">1.7000000000000001E-2</Data></Cell>
    <Cell><Data ss:Type="Number">100.819</Data></Cell>
   </Row>
   <Row>
    <Cell><Data ss:Type="String">A-BA1-63A_p163 </Data></Cell>
    <Cell><Data ss:Type="Number">0</Data></Cell>
    <Cell><Data ss:Type="Number">7.4999999999999997E-2</Data></Cell>
    <Cell><Data ss:Type="Number">53.402000000000001</Data></Cell>
    <Cell><Data ss:Type="Number">2.1989999999999998</Data></Cell>
    <Cell><Data ss:Type="Number">23.803000000000001</Data></Cell>
    <Cell><Data ss:Type="Number">1.7430000000000001</Data></Cell>
    <Cell><Data ss:Type="Number">0.59299999999999997</Data></Cell>
    <Cell><Data ss:Type="Number">8.1000000000000003E-2</Data></Cell>
    <Cell><Data ss:Type="Number">0</Data></Cell>
    <Cell><Data ss:Type="Number">6.0000000000000001E-3</Data></Cell>
    <Cell><Data ss:Type="Number">0.33400000000000002</Data></Cell>
    <Cell><Data ss:Type="Number">8.9999999999999993E-3</Data></Cell>
    <Cell><Data ss:Type="Number">18.029</Data></Cell>
    <Cell><Data ss:Type="Number">3.1E-2</Data></Cell>
    <Cell><Data ss:Type="Number">0</Data></Cell>
    <Cell><Data ss:Type="Number">100.303</Data></Cell>
   </Row>
   <Row>
    <Cell><Data ss:Type="String">A-BA1-63A_p164 </Data></Cell>
    <Cell><Data ss:Type="Number">0</Data></Cell>
    <Cell><Data ss:Type="Number">5.7000000000000002E-2</Data></Cell>
    <Cell><Data ss:Type="Number">54.137</Data></Cell>
    <Cell><Data ss:Type="Number">2.0840000000000001</Data></Cell>
    <Cell><Data ss:Type="Number">23.873999999999999</Data></Cell>
    <Cell><Data ss:Type="Number">1.6839999999999999</Data></Cell>
    <Cell><Data ss:Type="Number">0.42699999999999999</Data></Cell>
    <Cell><Data ss:Type="Number">7.0000000000000001E-3</Data></Cell>
    <Cell><Data ss:Type="Number">0</Data></Cell>
    <Cell><Data ss:Type="Number">1.7999999999999999E-2</Data></Cell>
    <Cell><Data ss:Type="Number">0.29599999999999999</Data></Cell>
    <Cell><Data ss:Type="Number">0</Data></Cell>
    <Cell><Data ss:Type="Number">18.03</Data></Cell>
    <Cell><Data ss:Type="Number">3.3000000000000002E-2</Data></Cell>
    <Cell><Data ss:Type="Number">0</Data></Cell>
    <Cell><Data ss:Type="Number">100.64700000000001</Data></Cell>
   </Row>
   <Row>
    <Cell><Data ss:Type="String">A-BA1-63A_p165 </Data></Cell>
    <Cell><Data ss:Type="Number">0</Data></Cell>
    <Cell><Data ss:Type="Number">1.9E-2</Data></Cell>
    <Cell><Data ss:Type="Number">53.344999999999999</Data></Cell>
    <Cell><Data ss:Type="Number">2.1669999999999998</Data></Cell>
    <Cell><Data ss:Type="Number">23.535</Data></Cell>
    <Cell><Data ss:Type="Number">1.7370000000000001</Data></Cell>
    <Cell><Data ss:Type="Number">0.42199999999999999</Data></Cell>
    <Cell><Data ss:Type="Number">2.1999999999999999E-2</Data></Cell>
    <Cell><Data ss:Type="Number">0.01</Data></Cell>
    <Cell><Data ss:Type="Number">0</Data></Cell>
    <Cell><Data ss:Type="Number">0.29199999999999998</Data></Cell>
    <Cell><Data ss:Type="Number">0</Data></Cell>
    <Cell><Data ss:Type="Number">18.79</Data></Cell>
    <Cell><Data ss:Type="Number">5.8000000000000003E-2</Data></Cell>
    <Cell><Data ss:Type="Number">0</Data></Cell>
    <Cell><Data ss:Type="Number">100.39700000000001</Data></Cell>
   </Row>
   <Row>
    <Cell><Data ss:Type="String">A-BA1-63A_p166 </Data></Cell>
    <Cell><Data ss:Type="Number">0</Data></Cell>
    <Cell><Data ss:Type="Number">4.5999999999999999E-2</Data></Cell>
    <Cell><Data ss:Type="Number">53.863</Data></Cell>
    <Cell><Data ss:Type="Number">2.0070000000000001</Data></Cell>
    <Cell><Data ss:Type="Number">23.462</Data></Cell>
    <Cell><Data ss:Type="Number">1.7629999999999999</Data></Cell>
    <Cell><Data ss:Type="Number">0.58599999999999997</Data></Cell>
    <Cell><Data ss:Type="Number">0</Data></Cell>
    <Cell><Data ss:Type="Number">0</Data></Cell>
    <Cell><Data ss:Type="Number">0</Data></Cell>
    <Cell><Data ss:Type="Number">0.32200000000000001</Data></Cell>
    <Cell><Data ss:Type="Number">2.3E-2</Data></Cell>
    <Cell><Data ss:Type="Number">18.759</Data></Cell>
    <Cell><Data ss:Type="Number">0</Data></Cell>
    <Cell><Data ss:Type="Number">6.5000000000000002E-2</Data></Cell>
    <Cell><Data ss:Type="Number">100.89100000000001</Data></Cell>
   </Row>
   <Row>
    <Cell><Data ss:Type="String">A-BA1-63A_p168 </Data></Cell>
    <Cell><Data ss:Type="Number">0</Data></Cell>
    <Cell><Data ss:Type="Number">1.7000000000000001E-2</Data></Cell>
    <Cell><Data ss:Type="Number">53.930999999999997</Data></Cell>
    <Cell><Data ss:Type="Number">1.855</Data></Cell>
    <Cell><Data ss:Type="Number">23.143000000000001</Data></Cell>
    <Cell><Data ss:Type="Number">1.7749999999999999</Data></Cell>
    <Cell><Data ss:Type="Number">0.55600000000000005</Data></Cell>
    <Cell><Data ss:Type="Number">0</Data></Cell>
    <Cell><Data ss:Type="Number">3.0000000000000001E-3</Data></Cell>
    <Cell><Data ss:Type="Number">0</Data></Cell>
    <Cell><Data ss:Type="Number">0.33900000000000002</Data></Cell>
    <Cell><Data ss:Type="Number">2E-3</Data></Cell>
    <Cell><Data ss:Type="Number">19.420999999999999</Data></Cell>
    <Cell><Data ss:Type="Number">4.0000000000000001E-3</Data></Cell>
    <Cell><Data ss:Type="Number">1.7000000000000001E-2</Data></Cell>
    <Cell><Data ss:Type="Number">101.063</Data></Cell>
   </Row>
   <Row>
    <Cell><Data ss:Type="String">A-BA1-63A_p169 </Data></Cell>
    <Cell><Data ss:Type="Number">0</Data></Cell>
    <Cell><Data ss:Type="Number">6.3E-2</Data></Cell>
    <Cell><Data ss:Type="Number">53.808999999999997</Data></Cell>
    <Cell><Data ss:Type="Number">2.2029999999999998</Data></Cell>
    <Cell><Data ss:Type="Number">23.344000000000001</Data></Cell>
    <Cell><Data ss:Type="Number">1.847</Data></Cell>
    <Cell><Data ss:Type="Number">0.60599999999999998</Data></Cell>
    <Cell><Data ss:Type="Number">0</Data></Cell>
    <Cell><Data ss:Type="Number">2E-3</Data></Cell>
    <Cell><Data ss:Type="Number">6.0000000000000001E-3</Data></Cell>
    <Cell><Data ss:Type="Number">0.315</Data></Cell>
    <Cell><Data ss:Type="Number">0</Data></Cell>
    <Cell><Data ss:Type="Number">19.024999999999999</Data></Cell>
    <Cell><Data ss:Type="Number">0</Data></Cell>
    <Cell><Data ss:Type="Number">8.6999999999999994E-2</Data></Cell>
    <Cell><Data ss:Type="Number">101.307</Data></Cell>
   </Row>
   <Row>
    <Cell><Data ss:Type="String">A-BA1-63A_p170 </Data></Cell>
    <Cell><Data ss:Type="Number">0</Data></Cell>
    <Cell><Data ss:Type="Number">0.105</Data></Cell>
    <Cell><Data ss:Type="Number">53.838000000000001</Data></Cell>
    <Cell><Data ss:Type="Number">1.615</Data></Cell>
    <Cell><Data ss:Type="Number">22.581</Data></Cell>
    <Cell><Data ss:Type="Number">1.9830000000000001</Data></Cell>
    <Cell><Data ss:Type="Number">0.496</Data></Cell>
    <Cell><Data ss:Type="Number">0</Data></Cell>
    <Cell><Data ss:Type="Number">1E-3</Data></Cell>
    <Cell><Data ss:Type="Number">0</Data></Cell>
    <Cell><Data ss:Type="Number">0.32800000000000001</Data></Cell>
    <Cell><Data ss:Type="Number">0</Data></Cell>
    <Cell><Data ss:Type="Number">18.934000000000001</Data></Cell>
    <Cell><Data ss:Type="Number">0</Data></Cell>
    <Cell><Data ss:Type="Number">5.0999999999999997E-2</Data></Cell>
    <Cell><Data ss:Type="Number">99.932000000000002</Data></Cell>
   </Row>
   <Row>
    <Cell><Data ss:Type="String">A-BA1-63A_p171 </Data></Cell>
    <Cell><Data ss:Type="Number">0</Data></Cell>
    <Cell><Data ss:Type="Number">7.4999999999999997E-2</Data></Cell>
    <Cell><Data ss:Type="Number">54.524000000000001</Data></Cell>
    <Cell><Data ss:Type="Number">0.97</Data></Cell>
    <Cell><Data ss:Type="Number">23.119</Data></Cell>
    <Cell><Data ss:Type="Number">1.8149999999999999</Data></Cell>
    <Cell><Data ss:Type="Number">0.57299999999999995</Data></Cell>
    <Cell><Data ss:Type="Number">0</Data></Cell>
    <Cell><Data ss:Type="Number">1E-3</Data></Cell>
    <Cell><Data ss:Type="Number">3.7999999999999999E-2</Data></Cell>
    <Cell><Data ss:Type="Number">0.20200000000000001</Data></Cell>
    <Cell><Data ss:Type="Number">3.0000000000000001E-3</Data></Cell>
    <Cell><Data ss:Type="Number">18.693000000000001</Data></Cell>
    <Cell><Data ss:Type="Number">0</Data></Cell>
    <Cell><Data ss:Type="Number">4.5999999999999999E-2</Data></Cell>
    <Cell><Data ss:Type="Number">100.05800000000001</Data></Cell>
   </Row>
   <Row>
    <Cell><Data ss:Type="String">A-BA1-63B_p1 </Data></Cell>
    <Cell><Data ss:Type="Number">0</Data></Cell>
    <Cell><Data ss:Type="Number">1.04</Data></Cell>
    <Cell><Data ss:Type="Number">46.165999999999997</Data></Cell>
    <Cell><Data ss:Type="Number">33.969000000000001</Data></Cell>
    <Cell><Data ss:Type="Number">5.7000000000000002E-2</Data></Cell>
    <Cell><Data ss:Type="Number">18.332000000000001</Data></Cell>
    <Cell><Data ss:Type="Number">2.3E-2</Data></Cell>
    <Cell><Data ss:Type="Number">0</Data></Cell>
    <Cell><Data ss:Type="Number">5.5E-2</Data></Cell>
    <Cell><Data ss:Type="Number">0</Data></Cell>
    <Cell><Data ss:Type="Number">0</Data></Cell>
    <Cell><Data ss:Type="Number">1E-3</Data></Cell>
    <Cell><Data ss:Type="Number">0.45</Data></Cell>
    <Cell><Data ss:Type="Number">8.9999999999999993E-3</Data></Cell>
    <Cell><Data ss:Type="Number">4.1000000000000002E-2</Data></Cell>
    <Cell><Data ss:Type="Number">100.143</Data></Cell>
   </Row>
   <Row>
    <Cell><Data ss:Type="String">A-BA1-63B_p2 </Data></Cell>
    <Cell><Data ss:Type="Number">0</Data></Cell>
    <Cell><Data ss:Type="Number">4.0330000000000004</Data></Cell>
    <Cell><Data ss:Type="Number">53.523000000000003</Data></Cell>
    <Cell><Data ss:Type="Number">29.109000000000002</Data></Cell>
    <Cell><Data ss:Type="Number">0.09</Data></Cell>
    <Cell><Data ss:Type="Number">12.432</Data></Cell>
    <Cell><Data ss:Type="Number">0</Data></Cell>
    <Cell><Data ss:Type="Number">0</Data></Cell>
    <Cell><Data ss:Type="Number">0.25900000000000001</Data></Cell>
    <Cell><Data ss:Type="Number">3.6999999999999998E-2</Data></Cell>
    <Cell><Data ss:Type="Number">2.9000000000000001E-2</Data></Cell>
    <Cell><Data ss:Type="Number">2.1000000000000001E-2</Data></Cell>
    <Cell><Data ss:Type="Number">0.53</Data></Cell>
    <Cell><Data ss:Type="Number">3.1E-2</Data></Cell>
    <Cell><Data ss:Type="Number">0.01</Data></Cell>
    <Cell><Data ss:Type="Number">100.099</Data></Cell>
   </Row>
   <Row>
    <Cell><Data ss:Type="String">A-BA1-63B_p3 </Data></Cell>
    <Cell><Data ss:Type="Number">0</Data></Cell>
    <Cell><Data ss:Type="Number">4.5010000000000003</Data></Cell>
    <Cell><Data ss:Type="Number">54.344999999999999</Data></Cell>
    <Cell><Data ss:Type="Number">28.059000000000001</Data></Cell>
    <Cell><Data ss:Type="Number">5.7000000000000002E-2</Data></Cell>
    <Cell><Data ss:Type="Number">11.256</Data></Cell>
    <Cell><Data ss:Type="Number">3.0000000000000001E-3</Data></Cell>
    <Cell><Data ss:Type="Number">4.5999999999999999E-2</Data></Cell>
    <Cell><Data ss:Type="Number">0.30099999999999999</Data></Cell>
    <Cell><Data ss:Type="Number">0</Data></Cell>
    <Cell><Data ss:Type="Number">4.2999999999999997E-2</Data></Cell>
    <Cell><Data ss:Type="Number">1.4999999999999999E-2</Data></Cell>
    <Cell><Data ss:Type="Number">0.66</Data></Cell>
    <Cell><Data ss:Type="Number">0</Data></Cell>
    <Cell><Data ss:Type="Number">0</Data></Cell>
    <Cell><Data ss:Type="Number">99.283000000000001</Data></Cell>
   </Row>
   <Row>
    <Cell><Data ss:Type="String">A-BA1-63B_p4 </Data></Cell>
    <Cell><Data ss:Type="Number">0</Data></Cell>
    <Cell><Data ss:Type="Number">2.4220000000000002</Data></Cell>
    <Cell><Data ss:Type="Number">48.987000000000002</Data></Cell>
    <Cell><Data ss:Type="Number">31.675999999999998</Data></Cell>
    <Cell><Data ss:Type="Number">0.10100000000000001</Data></Cell>
    <Cell><Data ss:Type="Number">15.476000000000001</Data></Cell>
    <Cell><Data ss:Type="Number">0.02</Data></Cell>
    <Cell><Data ss:Type="Number">0</Data></Cell>
    <Cell><Data ss:Type="Number">0.105</Data></Cell>
    <Cell><Data ss:Type="Number">4.4999999999999998E-2</Data></Cell>
    <Cell><Data ss:Type="Number">1.6E-2</Data></Cell>
    <Cell><Data ss:Type="Number">7.0000000000000001E-3</Data></Cell>
    <Cell><Data ss:Type="Number">0.58299999999999996</Data></Cell>
    <Cell><Data ss:Type="Number">0</Data></Cell>
    <Cell><Data ss:Type="Number">2.5000000000000001E-2</Data></Cell>
    <Cell><Data ss:Type="Number">99.460999999999999</Data></Cell>
   </Row>
   <Row>
    <Cell><Data ss:Type="String">A-BA1-63B_p5 </Data></Cell>
    <Cell><Data ss:Type="Number">0</Data></Cell>
    <Cell><Data ss:Type="Number">4.3259999999999996</Data></Cell>
    <Cell><Data ss:Type="Number">54.584000000000003</Data></Cell>
    <Cell><Data ss:Type="Number">28.324000000000002</Data></Cell>
    <Cell><Data ss:Type="Number">8.2000000000000003E-2</Data></Cell>
    <Cell><Data ss:Type="Number">11.717000000000001</Data></Cell>
    <Cell><Data ss:Type="Number">0</Data></Cell>
    <Cell><Data ss:Type="Number">3.4000000000000002E-2</Data></Cell>
    <Cell><Data ss:Type="Number">0.316</Data></Cell>
    <Cell><Data ss:Type="Number">5.8000000000000003E-2</Data></Cell>
    <Cell><Data ss:Type="Number">5.6000000000000001E-2</Data></Cell>
    <Cell><Data ss:Type="Number">1.7000000000000001E-2</Data></Cell>
    <Cell><Data ss:Type="Number">0.58099999999999996</Data></Cell>
    <Cell><Data ss:Type="Number">0</Data></Cell>
    <Cell><Data ss:Type="Number">1.7999999999999999E-2</Data></Cell>
    <Cell><Data ss:Type="Number">100.10899999999999</Data></Cell>
   </Row>
   <Row>
    <Cell><Data ss:Type="String">A-BA1-63B_p6 </Data></Cell>
    <Cell><Data ss:Type="Number">0</Data></Cell>
    <Cell><Data ss:Type="Number">2.6880000000000002</Data></Cell>
    <Cell><Data ss:Type="Number">49.421999999999997</Data></Cell>
    <Cell><Data ss:Type="Number">31.545000000000002</Data></Cell>
    <Cell><Data ss:Type="Number">8.7999999999999995E-2</Data></Cell>
    <Cell><Data ss:Type="Number">15.3</Data></Cell>
    <Cell><Data ss:Type="Number">4.5999999999999999E-2</Data></Cell>
    <Cell><Data ss:Type="Number">8.1000000000000003E-2</Data></Cell>
    <Cell><Data ss:Type="Number">0.13</Data></Cell>
    <Cell><Data ss:Type="Number">4.4999999999999998E-2</Data></Cell>
    <Cell><Data ss:Type="Number">3.0000000000000001E-3</Data></Cell>
    <Cell><Data ss:Type="Number">7.0000000000000001E-3</Data></Cell>
    <Cell><Data ss:Type="Number">0.63500000000000001</Data></Cell>
    <Cell><Data ss:Type="Number">3.5000000000000003E-2</Data></Cell>
    <Cell><Data ss:Type="Number">1.7999999999999999E-2</Data></Cell>
    <Cell><Data ss:Type="Number">100.041</Data></Cell>
   </Row>
   <Row>
    <Cell><Data ss:Type="String">A-BA1-63B_p7 </Data></Cell>
    <Cell><Data ss:Type="Number">0</Data></Cell>
    <Cell><Data ss:Type="Number">2.3479999999999999</Data></Cell>
    <Cell><Data ss:Type="Number">48.811999999999998</Data></Cell>
    <Cell><Data ss:Type="Number">31.422000000000001</Data></Cell>
    <Cell><Data ss:Type="Number">7.0000000000000007E-2</Data></Cell>
    <Cell><Data ss:Type="Number">15.618</Data></Cell>
    <Cell><Data ss:Type="Number">0</Data></Cell>
    <Cell><Data ss:Type="Number">4.0000000000000001E-3</Data></Cell>
    <Cell><Data ss:Type="Number">7.3999999999999996E-2</Data></Cell>
    <Cell><Data ss:Type="Number">4.0000000000000001E-3</Data></Cell>
    <Cell><Data ss:Type="Number">8.0000000000000002E-3</Data></Cell>
    <Cell><Data ss:Type="Number">0</Data></Cell>
    <Cell><Data ss:Type="Number">0.60199999999999998</Data></Cell>
    <Cell><Data ss:Type="Number">2E-3</Data></Cell>
    <Cell><Data ss:Type="Number">0</Data></Cell>
    <Cell><Data ss:Type="Number">98.963999999999999</Data></Cell>
   </Row>
   <Row>
    <Cell><Data ss:Type="String">A-BA1-63B_p8 </Data></Cell>
    <Cell><Data ss:Type="Number">0</Data></Cell>
    <Cell><Data ss:Type="Number">2.0209999999999999</Data></Cell>
    <Cell><Data ss:Type="Number">48.000999999999998</Data></Cell>
    <Cell><Data ss:Type="Number">32.484000000000002</Data></Cell>
    <Cell><Data ss:Type="Number">0.113</Data></Cell>
    <Cell><Data ss:Type="Number">16.41</Data></Cell>
    <Cell><Data ss:Type="Number">1E-3</Data></Cell>
    <Cell><Data ss:Type="Number">0</Data></Cell>
    <Cell><Data ss:Type="Number">6.5000000000000002E-2</Data></Cell>
    <Cell><Data ss:Type="Number">4.2000000000000003E-2</Data></Cell>
    <Cell><Data ss:Type="Number">0</Data></Cell>
    <Cell><Data ss:Type="Number">2.1999999999999999E-2</Data></Cell>
    <Cell><Data ss:Type="Number">4.0000000000000001E-3</Data></Cell>
    <Cell><Data ss:Type="Number">0</Data></Cell>
    <Cell><Data ss:Type="Number">0</Data></Cell>
    <Cell><Data ss:Type="Number">99.158000000000001</Data></Cell>
   </Row>
   <Row>
    <Cell><Data ss:Type="String">A-BA1-63B_p9 </Data></Cell>
    <Cell><Data ss:Type="Number">0</Data></Cell>
    <Cell><Data ss:Type="Number">2.1859999999999999</Data></Cell>
    <Cell><Data ss:Type="Number">48.658000000000001</Data></Cell>
    <Cell><Data ss:Type="Number">31.61</Data></Cell>
    <Cell><Data ss:Type="Number">0.104</Data></Cell>
    <Cell><Data ss:Type="Number">15.904999999999999</Data></Cell>
    <Cell><Data ss:Type="Number">7.0000000000000007E-2</Data></Cell>
    <Cell><Data ss:Type="Number">0</Data></Cell>
    <Cell><Data ss:Type="Number">0.11</Data></Cell>
    <Cell><Data ss:Type="Number">0</Data></Cell>
    <Cell><Data ss:Type="Number">5.3999999999999999E-2</Data></Cell>
    <Cell><Data ss:Type="Number">8.0000000000000002E-3</Data></Cell>
    <Cell><Data ss:Type="Number">0</Data></Cell>
    <Cell><Data ss:Type="Number">0</Data></Cell>
    <Cell><Data ss:Type="Number">5.0000000000000001E-3</Data></Cell>
    <Cell><Data ss:Type="Number">98.707999999999998</Data></Cell>
   </Row>
   <Row>
    <Cell><Data ss:Type="String">A-BA1-63B_p14 </Data></Cell>
    <Cell><Data ss:Type="Number">0</Data></Cell>
    <Cell><Data ss:Type="Number">0.02</Data></Cell>
    <Cell><Data ss:Type="Number">52.844000000000001</Data></Cell>
    <Cell><Data ss:Type="Number">1.421</Data></Cell>
    <Cell><Data ss:Type="Number">23.175000000000001</Data></Cell>
    <Cell><Data ss:Type="Number">1.847</Data></Cell>
    <Cell><Data ss:Type="Number">0.63800000000000001</Data></Cell>
    <Cell><Data ss:Type="Number">0</Data></Cell>
    <Cell><Data ss:Type="Number">3.0000000000000001E-3</Data></Cell>
    <Cell><Data ss:Type="Number">0</Data></Cell>
    <Cell><Data ss:Type="Number">0.34699999999999998</Data></Cell>
    <Cell><Data ss:Type="Number">2.1000000000000001E-2</Data></Cell>
    <Cell><Data ss:Type="Number">18.937000000000001</Data></Cell>
    <Cell><Data ss:Type="Number">8.9999999999999993E-3</Data></Cell>
    <Cell><Data ss:Type="Number">0</Data></Cell>
    <Cell><Data ss:Type="Number">99.257000000000005</Data></Cell>
   </Row>
   <Row>
    <Cell><Data ss:Type="String">A-BA1-63B_p15 </Data></Cell>
    <Cell><Data ss:Type="Number">0</Data></Cell>
    <Cell><Data ss:Type="Number">3.2000000000000001E-2</Data></Cell>
    <Cell><Data ss:Type="Number">53.283999999999999</Data></Cell>
    <Cell><Data ss:Type="Number">1.607</Data></Cell>
    <Cell><Data ss:Type="Number">23.280999999999999</Data></Cell>
    <Cell><Data ss:Type="Number">1.9139999999999999</Data></Cell>
    <Cell><Data ss:Type="Number">0.59799999999999998</Data></Cell>
    <Cell><Data ss:Type="Number">0</Data></Cell>
    <Cell><Data ss:Type="Number">1.0999999999999999E-2</Data></Cell>
    <Cell><Data ss:Type="Number">8.0000000000000002E-3</Data></Cell>
    <Cell><Data ss:Type="Number">0.312</Data></Cell>
    <Cell><Data ss:Type="Number">0</Data></Cell>
    <Cell><Data ss:Type="Number">19.151</Data></Cell>
    <Cell><Data ss:Type="Number">0.02</Data></Cell>
    <Cell><Data ss:Type="Number">0.01</Data></Cell>
    <Cell><Data ss:Type="Number">100.22799999999999</Data></Cell>
   </Row>
   <Row>
    <Cell><Data ss:Type="String">A-BA1-63B_p16 </Data></Cell>
    <Cell><Data ss:Type="Number">0</Data></Cell>
    <Cell><Data ss:Type="Number">3.9830000000000001</Data></Cell>
    <Cell><Data ss:Type="Number">52.307000000000002</Data></Cell>
    <Cell><Data ss:Type="Number">29.594000000000001</Data></Cell>
    <Cell><Data ss:Type="Number">7.5999999999999998E-2</Data></Cell>
    <Cell><Data ss:Type="Number">13.215999999999999</Data></Cell>
    <Cell><Data ss:Type="Number">1.0999999999999999E-2</Data></Cell>
    <Cell><Data ss:Type="Number">0</Data></Cell>
    <Cell><Data ss:Type="Number">0.222</Data></Cell>
    <Cell><Data ss:Type="Number">0.03</Data></Cell>
    <Cell><Data ss:Type="Number">1.9E-2</Data></Cell>
    <Cell><Data ss:Type="Number">0</Data></Cell>
    <Cell><Data ss:Type="Number">0.61499999999999999</Data></Cell>
    <Cell><Data ss:Type="Number">2.1000000000000001E-2</Data></Cell>
    <Cell><Data ss:Type="Number">0</Data></Cell>
    <Cell><Data ss:Type="Number">100.09399999999999</Data></Cell>
   </Row>
   <Row>
    <Cell><Data ss:Type="String">A-BA1-63B_p17 </Data></Cell>
    <Cell><Data ss:Type="Number">0</Data></Cell>
    <Cell><Data ss:Type="Number">2.5099999999999998</Data></Cell>
    <Cell><Data ss:Type="Number">49.427</Data></Cell>
    <Cell><Data ss:Type="Number">31.414999999999999</Data></Cell>
    <Cell><Data ss:Type="Number">4.8000000000000001E-2</Data></Cell>
    <Cell><Data ss:Type="Number">15.4</Data></Cell>
    <Cell><Data ss:Type="Number">0</Data></Cell>
    <Cell><Data ss:Type="Number">0</Data></Cell>
    <Cell><Data ss:Type="Number">0.114</Data></Cell>
    <Cell><Data ss:Type="Number">2.8000000000000001E-2</Data></Cell>
    <Cell><Data ss:Type="Number">3.5000000000000003E-2</Data></Cell>
    <Cell><Data ss:Type="Number">0</Data></Cell>
    <Cell><Data ss:Type="Number">0.63200000000000001</Data></Cell>
    <Cell><Data ss:Type="Number">0</Data></Cell>
    <Cell><Data ss:Type="Number">0.04</Data></Cell>
    <Cell><Data ss:Type="Number">99.649000000000001</Data></Cell>
   </Row>
   <Row>
    <Cell><Data ss:Type="String">A-BA1-63B_p18 </Data></Cell>
    <Cell><Data ss:Type="Number">0</Data></Cell>
    <Cell><Data ss:Type="Number">4.3630000000000004</Data></Cell>
    <Cell><Data ss:Type="Number">53.457000000000001</Data></Cell>
    <Cell><Data ss:Type="Number">28.841999999999999</Data></Cell>
    <Cell><Data ss:Type="Number">5.6000000000000001E-2</Data></Cell>
    <Cell><Data ss:Type="Number">11.827999999999999</Data></Cell>
    <Cell><Data ss:Type="Number">2.9000000000000001E-2</Data></Cell>
    <Cell><Data ss:Type="Number">0</Data></Cell>
    <Cell><Data ss:Type="Number">0.30099999999999999</Data></Cell>
    <Cell><Data ss:Type="Number">5.8000000000000003E-2</Data></Cell>
    <Cell><Data ss:Type="Number">6.2E-2</Data></Cell>
    <Cell><Data ss:Type="Number">0</Data></Cell>
    <Cell><Data ss:Type="Number">0.57499999999999996</Data></Cell>
    <Cell><Data ss:Type="Number">0</Data></Cell>
    <Cell><Data ss:Type="Number">0</Data></Cell>
    <Cell><Data ss:Type="Number">99.570999999999998</Data></Cell>
   </Row>
   <Row>
    <Cell><Data ss:Type="String">A-BA1-63B_p19 </Data></Cell>
    <Cell><Data ss:Type="Number">0</Data></Cell>
    <Cell><Data ss:Type="Number">4.74</Data></Cell>
    <Cell><Data ss:Type="Number">54.94</Data></Cell>
    <Cell><Data ss:Type="Number">27.734000000000002</Data></Cell>
    <Cell><Data ss:Type="Number">5.1999999999999998E-2</Data></Cell>
    <Cell><Data ss:Type="Number">10.879</Data></Cell>
    <Cell><Data ss:Type="Number">5.0000000000000001E-3</Data></Cell>
    <Cell><Data ss:Type="Number">1.4999999999999999E-2</Data></Cell>
    <Cell><Data ss:Type="Number">0.29499999999999998</Data></Cell>
    <Cell><Data ss:Type="Number">3.3000000000000002E-2</Data></Cell>
    <Cell><Data ss:Type="Number">8.4000000000000005E-2</Data></Cell>
    <Cell><Data ss:Type="Number">0</Data></Cell>
    <Cell><Data ss:Type="Number">0.63800000000000001</Data></Cell>
    <Cell><Data ss:Type="Number">2.8000000000000001E-2</Data></Cell>
    <Cell><Data ss:Type="Number">1.2999999999999999E-2</Data></Cell>
    <Cell><Data ss:Type="Number">99.456000000000003</Data></Cell>
   </Row>
   <Row>
    <Cell><Data ss:Type="String">A-BA1-63B_p20 </Data></Cell>
    <Cell><Data ss:Type="Number">0</Data></Cell>
    <Cell><Data ss:Type="Number">4.0579999999999998</Data></Cell>
    <Cell><Data ss:Type="Number">52.594000000000001</Data></Cell>
    <Cell><Data ss:Type="Number">29.462</Data></Cell>
    <Cell><Data ss:Type="Number">7.6999999999999999E-2</Data></Cell>
    <Cell><Data ss:Type="Number">12.814</Data></Cell>
    <Cell><Data ss:Type="Number">2.3E-2</Data></Cell>
    <Cell><Data ss:Type="Number">3.7999999999999999E-2</Data></Cell>
    <Cell><Data ss:Type="Number">0.219</Data></Cell>
    <Cell><Data ss:Type="Number">2.7E-2</Data></Cell>
    <Cell><Data ss:Type="Number">5.1999999999999998E-2</Data></Cell>
    <Cell><Data ss:Type="Number">1.2E-2</Data></Cell>
    <Cell><Data ss:Type="Number">0.622</Data></Cell>
    <Cell><Data ss:Type="Number">1.6E-2</Data></Cell>
    <Cell><Data ss:Type="Number">0</Data></Cell>
    <Cell><Data ss:Type="Number">100.011</Data></Cell>
   </Row>
   <Row>
    <Cell><Data ss:Type="String">A-BA1-63B_p21 </Data></Cell>
    <Cell><Data ss:Type="Number">0</Data></Cell>
    <Cell><Data ss:Type="Number">4.9130000000000003</Data></Cell>
    <Cell><Data ss:Type="Number">54.902000000000001</Data></Cell>
    <Cell><Data ss:Type="Number">27.783000000000001</Data></Cell>
    <Cell><Data ss:Type="Number">8.6999999999999994E-2</Data></Cell>
    <Cell><Data ss:Type="Number">10.724</Data></Cell>
    <Cell><Data ss:Type="Number">2.5999999999999999E-2</Data></Cell>
    <Cell><Data ss:Type="Number">0</Data></Cell>
    <Cell><Data ss:Type="Number">0.29099999999999998</Data></Cell>
    <Cell><Data ss:Type="Number">8.0000000000000002E-3</Data></Cell>
    <Cell><Data ss:Type="Number">2.5999999999999999E-2</Data></Cell>
    <Cell><Data ss:Type="Number">0.04</Data></Cell>
    <Cell><Data ss:Type="Number">0.626</Data></Cell>
    <Cell><Data ss:Type="Number">7.0000000000000001E-3</Data></Cell>
    <Cell><Data ss:Type="Number">1.7999999999999999E-2</Data></Cell>
    <Cell><Data ss:Type="Number">99.441999999999993</Data></Cell>
   </Row>
   <Row>
    <Cell><Data ss:Type="String">A-BA1-63B_p23 </Data></Cell>
    <Cell><Data ss:Type="Number">0</Data></Cell>
    <Cell><Data ss:Type="Number">7.2999999999999995E-2</Data></Cell>
    <Cell><Data ss:Type="Number">53.893999999999998</Data></Cell>
    <Cell><Data ss:Type="Number">0.97799999999999998</Data></Cell>
    <Cell><Data ss:Type="Number">23.998000000000001</Data></Cell>
    <Cell><Data ss:Type="Number">1.7370000000000001</Data></Cell>
    <Cell><Data ss:Type="Number">0.64900000000000002</Data></Cell>
    <Cell><Data ss:Type="Number">1.4999999999999999E-2</Data></Cell>
    <Cell><Data ss:Type="Number">0</Data></Cell>
    <Cell><Data ss:Type="Number">1.7999999999999999E-2</Data></Cell>
    <Cell><Data ss:Type="Number">0.16</Data></Cell>
    <Cell><Data ss:Type="Number">2E-3</Data></Cell>
    <Cell><Data ss:Type="Number">18.943000000000001</Data></Cell>
    <Cell><Data ss:Type="Number">0</Data></Cell>
    <Cell><Data ss:Type="Number">5.0999999999999997E-2</Data></Cell>
    <Cell><Data ss:Type="Number">100.518</Data></Cell>
   </Row>
   <Row>
    <Cell><Data ss:Type="String">A-BA1-63B_p25 </Data></Cell>
    <Cell><Data ss:Type="Number">0</Data></Cell>
    <Cell><Data ss:Type="Number">1.7999999999999999E-2</Data></Cell>
    <Cell><Data ss:Type="Number">52.761000000000003</Data></Cell>
    <Cell><Data ss:Type="Number">1.6659999999999999</Data></Cell>
    <Cell><Data ss:Type="Number">23.390999999999998</Data></Cell>
    <Cell><Data ss:Type="Number">1.8180000000000001</Data></Cell>
    <Cell><Data ss:Type="Number">0.46700000000000003</Data></Cell>
    <Cell><Data ss:Type="Number">0</Data></Cell>
    <Cell><Data ss:Type="Number">1.6E-2</Data></Cell>
    <Cell><Data ss:Type="Number">2.1999999999999999E-2</Data></Cell>
    <Cell><Data ss:Type="Number">0.36799999999999999</Data></Cell>
    <Cell><Data ss:Type="Number">0.01</Data></Cell>
    <Cell><Data ss:Type="Number">18.692</Data></Cell>
    <Cell><Data ss:Type="Number">7.0000000000000001E-3</Data></Cell>
    <Cell><Data ss:Type="Number">1.4E-2</Data></Cell>
    <Cell><Data ss:Type="Number">99.248000000000005</Data></Cell>
   </Row>
   <Row>
    <Cell><Data ss:Type="String">A-BA1-63B_p26 </Data></Cell>
    <Cell><Data ss:Type="Number">0</Data></Cell>
    <Cell><Data ss:Type="Number">6.0999999999999999E-2</Data></Cell>
    <Cell><Data ss:Type="Number">53.432000000000002</Data></Cell>
    <Cell><Data ss:Type="Number">1.1000000000000001</Data></Cell>
    <Cell><Data ss:Type="Number">23.725000000000001</Data></Cell>
    <Cell><Data ss:Type="Number">1.927</Data></Cell>
    <Cell><Data ss:Type="Number">0.57899999999999996</Data></Cell>
    <Cell><Data ss:Type="Number">0</Data></Cell>
    <Cell><Data ss:Type="Number">1E-3</Data></Cell>
    <Cell><Data ss:Type="Number">4.9000000000000002E-2</Data></Cell>
    <Cell><Data ss:Type="Number">0.28999999999999998</Data></Cell>
    <Cell><Data ss:Type="Number">0</Data></Cell>
    <Cell><Data ss:Type="Number">19.120999999999999</Data></Cell>
    <Cell><Data ss:Type="Number">7.0000000000000001E-3</Data></Cell>
    <Cell><Data ss:Type="Number">4.8000000000000001E-2</Data></Cell>
    <Cell><Data ss:Type="Number">100.34</Data></Cell>
   </Row>
   <Row>
    <Cell><Data ss:Type="String">A-BA1-63B_p27 </Data></Cell>
    <Cell><Data ss:Type="Number">0</Data></Cell>
    <Cell><Data ss:Type="Number">2.5000000000000001E-2</Data></Cell>
    <Cell><Data ss:Type="Number">53.180999999999997</Data></Cell>
    <Cell><Data ss:Type="Number">1.4630000000000001</Data></Cell>
    <Cell><Data ss:Type="Number">23.292999999999999</Data></Cell>
    <Cell><Data ss:Type="Number">2.0059999999999998</Data></Cell>
    <Cell><Data ss:Type="Number">0.51600000000000001</Data></Cell>
    <Cell><Data ss:Type="Number">7.0000000000000001E-3</Data></Cell>
    <Cell><Data ss:Type="Number">1.0999999999999999E-2</Data></Cell>
    <Cell><Data ss:Type="Number">0</Data></Cell>
    <Cell><Data ss:Type="Number">0.34300000000000003</Data></Cell>
    <Cell><Data ss:Type="Number">0</Data></Cell>
    <Cell><Data ss:Type="Number">18.952999999999999</Data></Cell>
    <Cell><Data ss:Type="Number">4.2000000000000003E-2</Data></Cell>
    <Cell><Data ss:Type="Number">4.5999999999999999E-2</Data></Cell>
    <Cell><Data ss:Type="Number">99.885999999999996</Data></Cell>
   </Row>
   <Row>
    <Cell><Data ss:Type="String">A-BA1-63B_p28 </Data></Cell>
    <Cell><Data ss:Type="Number">0</Data></Cell>
    <Cell><Data ss:Type="Number">1.0369999999999999</Data></Cell>
    <Cell><Data ss:Type="Number">46.064999999999998</Data></Cell>
    <Cell><Data ss:Type="Number">33.712000000000003</Data></Cell>
    <Cell><Data ss:Type="Number">5.2999999999999999E-2</Data></Cell>
    <Cell><Data ss:Type="Number">18.334</Data></Cell>
    <Cell><Data ss:Type="Number">2.8000000000000001E-2</Data></Cell>
    <Cell><Data ss:Type="Number">0</Data></Cell>
    <Cell><Data ss:Type="Number">3.6999999999999998E-2</Data></Cell>
    <Cell><Data ss:Type="Number">3.2000000000000001E-2</Data></Cell>
    <Cell><Data ss:Type="Number">7.0000000000000001E-3</Data></Cell>
    <Cell><Data ss:Type="Number">0</Data></Cell>
    <Cell><Data ss:Type="Number">0.51500000000000001</Data></Cell>
    <Cell><Data ss:Type="Number">3.3000000000000002E-2</Data></Cell>
    <Cell><Data ss:Type="Number">1.2999999999999999E-2</Data></Cell>
    <Cell><Data ss:Type="Number">99.866</Data></Cell>
   </Row>
   <Row>
    <Cell><Data ss:Type="String">A-BA1-63B_p29 </Data></Cell>
    <Cell><Data ss:Type="Number">0</Data></Cell>
    <Cell><Data ss:Type="Number">2.3730000000000002</Data></Cell>
    <Cell><Data ss:Type="Number">48.493000000000002</Data></Cell>
    <Cell><Data ss:Type="Number">31.733000000000001</Data></Cell>
    <Cell><Data ss:Type="Number">7.4999999999999997E-2</Data></Cell>
    <Cell><Data ss:Type="Number">15.824999999999999</Data></Cell>
    <Cell><Data ss:Type="Number">0</Data></Cell>
    <Cell><Data ss:Type="Number">0.16400000000000001</Data></Cell>
    <Cell><Data ss:Type="Number">9.6000000000000002E-2</Data></Cell>
    <Cell><Data ss:Type="Number">6.7000000000000004E-2</Data></Cell>
    <Cell><Data ss:Type="Number">3.0000000000000001E-3</Data></Cell>
    <Cell><Data ss:Type="Number">0</Data></Cell>
    <Cell><Data ss:Type="Number">0.49</Data></Cell>
    <Cell><Data ss:Type="Number">0</Data></Cell>
    <Cell><Data ss:Type="Number">0.01</Data></Cell>
    <Cell><Data ss:Type="Number">99.328999999999994</Data></Cell>
   </Row>
   <Row>
    <Cell><Data ss:Type="String">A-BA1-63B_p30 </Data></Cell>
    <Cell><Data ss:Type="Number">0</Data></Cell>
    <Cell><Data ss:Type="Number">4.2530000000000001</Data></Cell>
    <Cell><Data ss:Type="Number">53.677999999999997</Data></Cell>
    <Cell><Data ss:Type="Number">28.382000000000001</Data></Cell>
    <Cell><Data ss:Type="Number">6.6000000000000003E-2</Data></Cell>
    <Cell><Data ss:Type="Number">11.8</Data></Cell>
    <Cell><Data ss:Type="Number">0.10299999999999999</Data></Cell>
    <Cell><Data ss:Type="Number">4.2000000000000003E-2</Data></Cell>
    <Cell><Data ss:Type="Number">0.26600000000000001</Data></Cell>
    <Cell><Data ss:Type="Number">4.4999999999999998E-2</Data></Cell>
    <Cell><Data ss:Type="Number">2.9000000000000001E-2</Data></Cell>
    <Cell><Data ss:Type="Number">5.0000000000000001E-3</Data></Cell>
    <Cell><Data ss:Type="Number">0.54</Data></Cell>
    <Cell><Data ss:Type="Number">0</Data></Cell>
    <Cell><Data ss:Type="Number">0.01</Data></Cell>
    <Cell><Data ss:Type="Number">99.218000000000004</Data></Cell>
   </Row>
   <Row>
    <Cell><Data ss:Type="String">A-BA1-63B_p31 </Data></Cell>
    <Cell><Data ss:Type="Number">0</Data></Cell>
    <Cell><Data ss:Type="Number">0.25700000000000001</Data></Cell>
    <Cell><Data ss:Type="Number">51.085000000000001</Data></Cell>
    <Cell><Data ss:Type="Number">3.3220000000000001</Data></Cell>
    <Cell><Data ss:Type="Number">15.074</Data></Cell>
    <Cell><Data ss:Type="Number">20.064</Data></Cell>
    <Cell><Data ss:Type="Number">0.36899999999999999</Data></Cell>
    <Cell><Data ss:Type="Number">0</Data></Cell>
    <Cell><Data ss:Type="Number">0</Data></Cell>
    <Cell><Data ss:Type="Number">2.5000000000000001E-2</Data></Cell>
    <Cell><Data ss:Type="Number">0.55200000000000005</Data></Cell>
    <Cell><Data ss:Type="Number">0</Data></Cell>
    <Cell><Data ss:Type="Number">8.6479999999999997</Data></Cell>
    <Cell><Data ss:Type="Number">0</Data></Cell>
    <Cell><Data ss:Type="Number">4.2000000000000003E-2</Data></Cell>
    <Cell><Data ss:Type="Number">99.438000000000002</Data></Cell>
   </Row>
   <Row>
    <Cell><Data ss:Type="String">A-BA1-63B_p32 </Data></Cell>
    <Cell><Data ss:Type="Number">0</Data></Cell>
    <Cell><Data ss:Type="Number">0.36</Data></Cell>
    <Cell><Data ss:Type="Number">48.725999999999999</Data></Cell>
    <Cell><Data ss:Type="Number">2.6819999999999999</Data></Cell>
    <Cell><Data ss:Type="Number">13.782</Data></Cell>
    <Cell><Data ss:Type="Number">19.873999999999999</Data></Cell>
    <Cell><Data ss:Type="Number">0.32100000000000001</Data></Cell>
    <Cell><Data ss:Type="Number">8.3000000000000004E-2</Data></Cell>
    <Cell><Data ss:Type="Number">1E-3</Data></Cell>
    <Cell><Data ss:Type="Number">0</Data></Cell>
    <Cell><Data ss:Type="Number">0.58899999999999997</Data></Cell>
    <Cell><Data ss:Type="Number">0</Data></Cell>
    <Cell><Data ss:Type="Number">9.7409999999999997</Data></Cell>
    <Cell><Data ss:Type="Number">0</Data></Cell>
    <Cell><Data ss:Type="Number">0.01</Data></Cell>
    <Cell><Data ss:Type="Number">96.168999999999997</Data></Cell>
   </Row>
   <Row>
    <Cell><Data ss:Type="String">A-BA1-63B_p34 </Data></Cell>
    <Cell><Data ss:Type="Number">0</Data></Cell>
    <Cell><Data ss:Type="Number">0.317</Data></Cell>
    <Cell><Data ss:Type="Number">51.585000000000001</Data></Cell>
    <Cell><Data ss:Type="Number">2.4060000000000001</Data></Cell>
    <Cell><Data ss:Type="Number">15.452</Data></Cell>
    <Cell><Data ss:Type="Number">19.731999999999999</Data></Cell>
    <Cell><Data ss:Type="Number">0.36699999999999999</Data></Cell>
    <Cell><Data ss:Type="Number">6.5000000000000002E-2</Data></Cell>
    <Cell><Data ss:Type="Number">6.0000000000000001E-3</Data></Cell>
    <Cell><Data ss:Type="Number">5.0999999999999997E-2</Data></Cell>
    <Cell><Data ss:Type="Number">0.48599999999999999</Data></Cell>
    <Cell><Data ss:Type="Number">2E-3</Data></Cell>
    <Cell><Data ss:Type="Number">8.7420000000000009</Data></Cell>
    <Cell><Data ss:Type="Number">3.2000000000000001E-2</Data></Cell>
    <Cell><Data ss:Type="Number">0.01</Data></Cell>
    <Cell><Data ss:Type="Number">99.253</Data></Cell>
   </Row>
   <Row>
    <Cell><Data ss:Type="String">A-BA1-63B_p35 </Data></Cell>
    <Cell><Data ss:Type="Number">0</Data></Cell>
    <Cell><Data ss:Type="Number">0.41399999999999998</Data></Cell>
    <Cell><Data ss:Type="Number">50.743000000000002</Data></Cell>
    <Cell><Data ss:Type="Number">3.7050000000000001</Data></Cell>
    <Cell><Data ss:Type="Number">14.332000000000001</Data></Cell>
    <Cell><Data ss:Type="Number">19.338999999999999</Data></Cell>
    <Cell><Data ss:Type="Number">0.27400000000000002</Data></Cell>
    <Cell><Data ss:Type="Number">0</Data></Cell>
    <Cell><Data ss:Type="Number">0</Data></Cell>
    <Cell><Data ss:Type="Number">0</Data></Cell>
    <Cell><Data ss:Type="Number">0.59699999999999998</Data></Cell>
    <Cell><Data ss:Type="Number">0</Data></Cell>
    <Cell><Data ss:Type="Number">9.9670000000000005</Data></Cell>
    <Cell><Data ss:Type="Number">5.0000000000000001E-3</Data></Cell>
    <Cell><Data ss:Type="Number">8.5000000000000006E-2</Data></Cell>
    <Cell><Data ss:Type="Number">99.460999999999999</Data></Cell>
   </Row>
   <Row>
    <Cell><Data ss:Type="String">A-BA1-63B_p36 </Data></Cell>
    <Cell><Data ss:Type="Number">0</Data></Cell>
    <Cell><Data ss:Type="Number">0.29699999999999999</Data></Cell>
    <Cell><Data ss:Type="Number">51.744</Data></Cell>
    <Cell><Data ss:Type="Number">2.8380000000000001</Data></Cell>
    <Cell><Data ss:Type="Number">15.457000000000001</Data></Cell>
    <Cell><Data ss:Type="Number">19.834</Data></Cell>
    <Cell><Data ss:Type="Number">0.36599999999999999</Data></Cell>
    <Cell><Data ss:Type="Number">0</Data></Cell>
    <Cell><Data ss:Type="Number">1.4E-2</Data></Cell>
    <Cell><Data ss:Type="Number">0</Data></Cell>
    <Cell><Data ss:Type="Number">0.498</Data></Cell>
    <Cell><Data ss:Type="Number">3.0000000000000001E-3</Data></Cell>
    <Cell><Data ss:Type="Number">8.9109999999999996</Data></Cell>
    <Cell><Data ss:Type="Number">2.3E-2</Data></Cell>
    <Cell><Data ss:Type="Number">2.8000000000000001E-2</Data></Cell>
    <Cell><Data ss:Type="Number">100.012</Data></Cell>
   </Row>
   <Row>
    <Cell><Data ss:Type="String">A-BA1-63B_p37 </Data></Cell>
    <Cell><Data ss:Type="Number">0</Data></Cell>
    <Cell><Data ss:Type="Number">0.29199999999999998</Data></Cell>
    <Cell><Data ss:Type="Number">51.493000000000002</Data></Cell>
    <Cell><Data ss:Type="Number">3.02</Data></Cell>
    <Cell><Data ss:Type="Number">14.923</Data></Cell>
    <Cell><Data ss:Type="Number">20.677</Data></Cell>
    <Cell><Data ss:Type="Number">0.35199999999999998</Data></Cell>
    <Cell><Data ss:Type="Number">0.19</Data></Cell>
    <Cell><Data ss:Type="Number">1.2E-2</Data></Cell>
    <Cell><Data ss:Type="Number">7.0000000000000001E-3</Data></Cell>
    <Cell><Data ss:Type="Number">0.56599999999999995</Data></Cell>
    <Cell><Data ss:Type="Number">8.0000000000000002E-3</Data></Cell>
    <Cell><Data ss:Type="Number">8.2460000000000004</Data></Cell>
    <Cell><Data ss:Type="Number">0.114</Data></Cell>
    <Cell><Data ss:Type="Number">1.2999999999999999E-2</Data></Cell>
    <Cell><Data ss:Type="Number">99.911000000000001</Data></Cell>
   </Row>
   <Row>
    <Cell><Data ss:Type="String">A-BA1-63B_p38 </Data></Cell>
    <Cell><Data ss:Type="Number">0</Data></Cell>
    <Cell><Data ss:Type="Number">0.28699999999999998</Data></Cell>
    <Cell><Data ss:Type="Number">50.642000000000003</Data></Cell>
    <Cell><Data ss:Type="Number">3.3460000000000001</Data></Cell>
    <Cell><Data ss:Type="Number">14.093999999999999</Data></Cell>
    <Cell><Data ss:Type="Number">20.263000000000002</Data></Cell>
    <Cell><Data ss:Type="Number">0.29199999999999998</Data></Cell>
    <Cell><Data ss:Type="Number">0</Data></Cell>
    <Cell><Data ss:Type="Number">0</Data></Cell>
    <Cell><Data ss:Type="Number">4.8000000000000001E-2</Data></Cell>
    <Cell><Data ss:Type="Number">0.77</Data></Cell>
    <Cell><Data ss:Type="Number">0</Data></Cell>
    <Cell><Data ss:Type="Number">9.9550000000000001</Data></Cell>
    <Cell><Data ss:Type="Number">1.2E-2</Data></Cell>
    <Cell><Data ss:Type="Number">0</Data></Cell>
    <Cell><Data ss:Type="Number">99.709000000000003</Data></Cell>
   </Row>
   <Row>
    <Cell><Data ss:Type="String">A-BA1-63B_p39 </Data></Cell>
    <Cell><Data ss:Type="Number">0</Data></Cell>
    <Cell><Data ss:Type="Number">0.34300000000000003</Data></Cell>
    <Cell><Data ss:Type="Number">51.338000000000001</Data></Cell>
    <Cell><Data ss:Type="Number">3.1640000000000001</Data></Cell>
    <Cell><Data ss:Type="Number">14.641</Data></Cell>
    <Cell><Data ss:Type="Number">19.527999999999999</Data></Cell>
    <Cell><Data ss:Type="Number">0.29199999999999998</Data></Cell>
    <Cell><Data ss:Type="Number">0</Data></Cell>
    <Cell><Data ss:Type="Number">3.0000000000000001E-3</Data></Cell>
    <Cell><Data ss:Type="Number">3.4000000000000002E-2</Data></Cell>
    <Cell><Data ss:Type="Number">0.61199999999999999</Data></Cell>
    <Cell><Data ss:Type="Number">4.0000000000000001E-3</Data></Cell>
    <Cell><Data ss:Type="Number">9.6189999999999998</Data></Cell>
    <Cell><Data ss:Type="Number">0</Data></Cell>
    <Cell><Data ss:Type="Number">4.7E-2</Data></Cell>
    <Cell><Data ss:Type="Number">99.623999999999995</Data></Cell>
   </Row>
   <Row>
    <Cell><Data ss:Type="String">A-BA1-63B_p40 </Data></Cell>
    <Cell><Data ss:Type="Number">0</Data></Cell>
    <Cell><Data ss:Type="Number">6.6000000000000003E-2</Data></Cell>
    <Cell><Data ss:Type="Number">53.106000000000002</Data></Cell>
    <Cell><Data ss:Type="Number">1.6990000000000001</Data></Cell>
    <Cell><Data ss:Type="Number">24.068999999999999</Data></Cell>
    <Cell><Data ss:Type="Number">1.663</Data></Cell>
    <Cell><Data ss:Type="Number">0.627</Data></Cell>
    <Cell><Data ss:Type="Number">7.2999999999999995E-2</Data></Cell>
    <Cell><Data ss:Type="Number">3.0000000000000001E-3</Data></Cell>
    <Cell><Data ss:Type="Number">0</Data></Cell>
    <Cell><Data ss:Type="Number">0.27800000000000002</Data></Cell>
    <Cell><Data ss:Type="Number">0</Data></Cell>
    <Cell><Data ss:Type="Number">18.792999999999999</Data></Cell>
    <Cell><Data ss:Type="Number">7.0000000000000001E-3</Data></Cell>
    <Cell><Data ss:Type="Number">0.01</Data></Cell>
    <Cell><Data ss:Type="Number">100.39400000000001</Data></Cell>
   </Row>
   <Row>
    <Cell><Data ss:Type="String">A-BA1-63B_p42 </Data></Cell>
    <Cell><Data ss:Type="Number">0</Data></Cell>
    <Cell><Data ss:Type="Number">0.05</Data></Cell>
    <Cell><Data ss:Type="Number">53.451999999999998</Data></Cell>
    <Cell><Data ss:Type="Number">1.536</Data></Cell>
    <Cell><Data ss:Type="Number">23.75</Data></Cell>
    <Cell><Data ss:Type="Number">1.673</Data></Cell>
    <Cell><Data ss:Type="Number">0.53500000000000003</Data></Cell>
    <Cell><Data ss:Type="Number">4.3999999999999997E-2</Data></Cell>
    <Cell><Data ss:Type="Number">0</Data></Cell>
    <Cell><Data ss:Type="Number">0</Data></Cell>
    <Cell><Data ss:Type="Number">0.25600000000000001</Data></Cell>
    <Cell><Data ss:Type="Number">0</Data></Cell>
    <Cell><Data ss:Type="Number">18.62</Data></Cell>
    <Cell><Data ss:Type="Number">3.1E-2</Data></Cell>
    <Cell><Data ss:Type="Number">2.5999999999999999E-2</Data></Cell>
    <Cell><Data ss:Type="Number">99.972999999999999</Data></Cell>
   </Row>
   <Row>
    <Cell><Data ss:Type="String">A-BA1-63B_p43 </Data></Cell>
    <Cell><Data ss:Type="Number">0</Data></Cell>
    <Cell><Data ss:Type="Number">2.5179999999999998</Data></Cell>
    <Cell><Data ss:Type="Number">49.317999999999998</Data></Cell>
    <Cell><Data ss:Type="Number">31.529</Data></Cell>
    <Cell><Data ss:Type="Number">5.2999999999999999E-2</Data></Cell>
    <Cell><Data ss:Type="Number">15.417</Data></Cell>
    <Cell><Data ss:Type="Number">0</Data></Cell>
    <Cell><Data ss:Type="Number">0</Data></Cell>
    <Cell><Data ss:Type="Number">0.129</Data></Cell>
    <Cell><Data ss:Type="Number">1.7000000000000001E-2</Data></Cell>
    <Cell><Data ss:Type="Number">0.01</Data></Cell>
    <Cell><Data ss:Type="Number">0</Data></Cell>
    <Cell><Data ss:Type="Number">0.49</Data></Cell>
    <Cell><Data ss:Type="Number">0</Data></Cell>
    <Cell><Data ss:Type="Number">0</Data></Cell>
    <Cell><Data ss:Type="Number">99.480999999999995</Data></Cell>
   </Row>
   <Row>
    <Cell><Data ss:Type="String">A-BA1-63B_p44 </Data></Cell>
    <Cell><Data ss:Type="Number">0</Data></Cell>
    <Cell><Data ss:Type="Number">3.9889999999999999</Data></Cell>
    <Cell><Data ss:Type="Number">52.826999999999998</Data></Cell>
    <Cell><Data ss:Type="Number">29.443999999999999</Data></Cell>
    <Cell><Data ss:Type="Number">4.2000000000000003E-2</Data></Cell>
    <Cell><Data ss:Type="Number">12.662000000000001</Data></Cell>
    <Cell><Data ss:Type="Number">8.6999999999999994E-2</Data></Cell>
    <Cell><Data ss:Type="Number">3.4000000000000002E-2</Data></Cell>
    <Cell><Data ss:Type="Number">0.28699999999999998</Data></Cell>
    <Cell><Data ss:Type="Number">3.7999999999999999E-2</Data></Cell>
    <Cell><Data ss:Type="Number">7.8E-2</Data></Cell>
    <Cell><Data ss:Type="Number">5.0000000000000001E-3</Data></Cell>
    <Cell><Data ss:Type="Number">0.57999999999999996</Data></Cell>
    <Cell><Data ss:Type="Number">7.0000000000000001E-3</Data></Cell>
    <Cell><Data ss:Type="Number">0</Data></Cell>
    <Cell><Data ss:Type="Number">100.07899999999999</Data></Cell>
   </Row>
   <Row>
    <Cell><Data ss:Type="String">A-BA1-63B_p45 </Data></Cell>
    <Cell><Data ss:Type="Number">0</Data></Cell>
    <Cell><Data ss:Type="Number">4.484</Data></Cell>
    <Cell><Data ss:Type="Number">54.274000000000001</Data></Cell>
    <Cell><Data ss:Type="Number">27.98</Data></Cell>
    <Cell><Data ss:Type="Number">8.1000000000000003E-2</Data></Cell>
    <Cell><Data ss:Type="Number">11.202</Data></Cell>
    <Cell><Data ss:Type="Number">0.09</Data></Cell>
    <Cell><Data ss:Type="Number">0</Data></Cell>
    <Cell><Data ss:Type="Number">0.29399999999999998</Data></Cell>
    <Cell><Data ss:Type="Number">3.0000000000000001E-3</Data></Cell>
    <Cell><Data ss:Type="Number">2.8000000000000001E-2</Data></Cell>
    <Cell><Data ss:Type="Number">0</Data></Cell>
    <Cell><Data ss:Type="Number">0</Data></Cell>
    <Cell><Data ss:Type="Number">8.9999999999999993E-3</Data></Cell>
    <Cell><Data ss:Type="Number">5.0000000000000001E-3</Data></Cell>
    <Cell><Data ss:Type="Number">98.45</Data></Cell>
   </Row>
   <Row>
    <Cell><Data ss:Type="String">A-BA1-63B_p46 </Data></Cell>
    <Cell><Data ss:Type="Number">0</Data></Cell>
    <Cell><Data ss:Type="Number">1.649</Data></Cell>
    <Cell><Data ss:Type="Number">47.329000000000001</Data></Cell>
    <Cell><Data ss:Type="Number">33.341999999999999</Data></Cell>
    <Cell><Data ss:Type="Number">1.7999999999999999E-2</Data></Cell>
    <Cell><Data ss:Type="Number">17.202000000000002</Data></Cell>
    <Cell><Data ss:Type="Number">0</Data></Cell>
    <Cell><Data ss:Type="Number">0</Data></Cell>
    <Cell><Data ss:Type="Number">6.9000000000000006E-2</Data></Cell>
    <Cell><Data ss:Type="Number">8.9999999999999993E-3</Data></Cell>
    <Cell><Data ss:Type="Number">5.8000000000000003E-2</Data></Cell>
    <Cell><Data ss:Type="Number">4.0000000000000001E-3</Data></Cell>
    <Cell><Data ss:Type="Number">1.2999999999999999E-2</Data></Cell>
    <Cell><Data ss:Type="Number">0</Data></Cell>
    <Cell><Data ss:Type="Number">0</Data></Cell>
    <Cell><Data ss:Type="Number">99.691999999999993</Data></Cell>
   </Row>
   <Row>
    <Cell><Data ss:Type="String">A-BA1-63B_p47 </Data></Cell>
    <Cell><Data ss:Type="Number">0</Data></Cell>
    <Cell><Data ss:Type="Number">5.0190000000000001</Data></Cell>
    <Cell><Data ss:Type="Number">55.478000000000002</Data></Cell>
    <Cell><Data ss:Type="Number">27.010999999999999</Data></Cell>
    <Cell><Data ss:Type="Number">0.13100000000000001</Data></Cell>
    <Cell><Data ss:Type="Number">10.475</Data></Cell>
    <Cell><Data ss:Type="Number">0</Data></Cell>
    <Cell><Data ss:Type="Number">3.4000000000000002E-2</Data></Cell>
    <Cell><Data ss:Type="Number">0.40600000000000003</Data></Cell>
    <Cell><Data ss:Type="Number">4.5999999999999999E-2</Data></Cell>
    <Cell><Data ss:Type="Number">9.0999999999999998E-2</Data></Cell>
    <Cell><Data ss:Type="Number">1.4E-2</Data></Cell>
    <Cell><Data ss:Type="Number">0</Data></Cell>
    <Cell><Data ss:Type="Number">5.0000000000000001E-3</Data></Cell>
    <Cell><Data ss:Type="Number">0</Data></Cell>
    <Cell><Data ss:Type="Number">98.706999999999994</Data></Cell>
   </Row>
   <Row>
    <Cell><Data ss:Type="String">A-BA1-63B_p48 </Data></Cell>
    <Cell><Data ss:Type="Number">0</Data></Cell>
    <Cell><Data ss:Type="Number">4.5629999999999997</Data></Cell>
    <Cell><Data ss:Type="Number">54.106999999999999</Data></Cell>
    <Cell><Data ss:Type="Number">28.029</Data></Cell>
    <Cell><Data ss:Type="Number">7.0000000000000007E-2</Data></Cell>
    <Cell><Data ss:Type="Number">11.74</Data></Cell>
    <Cell><Data ss:Type="Number">0.01</Data></Cell>
    <Cell><Data ss:Type="Number">0</Data></Cell>
    <Cell><Data ss:Type="Number">0.308</Data></Cell>
    <Cell><Data ss:Type="Number">3.2000000000000001E-2</Data></Cell>
    <Cell><Data ss:Type="Number">4.8000000000000001E-2</Data></Cell>
    <Cell><Data ss:Type="Number">3.0000000000000001E-3</Data></Cell>
    <Cell><Data ss:Type="Number">0</Data></Cell>
    <Cell><Data ss:Type="Number">2E-3</Data></Cell>
    <Cell><Data ss:Type="Number">5.0000000000000001E-3</Data></Cell>
    <Cell><Data ss:Type="Number">98.915999999999997</Data></Cell>
   </Row>
   <Row>
    <Cell><Data ss:Type="String">A-BA1-63B_p49 </Data></Cell>
    <Cell><Data ss:Type="Number">0</Data></Cell>
    <Cell><Data ss:Type="Number">2.738</Data></Cell>
    <Cell><Data ss:Type="Number">49.871000000000002</Data></Cell>
    <Cell><Data ss:Type="Number">30.934000000000001</Data></Cell>
    <Cell><Data ss:Type="Number">6.3E-2</Data></Cell>
    <Cell><Data ss:Type="Number">14.885999999999999</Data></Cell>
    <Cell><Data ss:Type="Number">0</Data></Cell>
    <Cell><Data ss:Type="Number">2.7E-2</Data></Cell>
    <Cell><Data ss:Type="Number">0.17</Data></Cell>
    <Cell><Data ss:Type="Number">1.7999999999999999E-2</Data></Cell>
    <Cell><Data ss:Type="Number">5.1999999999999998E-2</Data></Cell>
    <Cell><Data ss:Type="Number">1E-3</Data></Cell>
    <Cell><Data ss:Type="Number">1.079</Data></Cell>
    <Cell><Data ss:Type="Number">1.4E-2</Data></Cell>
    <Cell><Data ss:Type="Number">0</Data></Cell>
    <Cell><Data ss:Type="Number">99.852999999999994</Data></Cell>
   </Row>
   <Row>
    <Cell><Data ss:Type="String">A-BA1-63B_p50 </Data></Cell>
    <Cell><Data ss:Type="Number">0</Data></Cell>
    <Cell><Data ss:Type="Number">3.0259999999999998</Data></Cell>
    <Cell><Data ss:Type="Number">50.41</Data></Cell>
    <Cell><Data ss:Type="Number">30.263000000000002</Data></Cell>
    <Cell><Data ss:Type="Number">0.09</Data></Cell>
    <Cell><Data ss:Type="Number">14.352</Data></Cell>
    <Cell><Data ss:Type="Number">4.1000000000000002E-2</Data></Cell>
    <Cell><Data ss:Type="Number">0</Data></Cell>
    <Cell><Data ss:Type="Number">0.158</Data></Cell>
    <Cell><Data ss:Type="Number">0</Data></Cell>
    <Cell><Data ss:Type="Number">3.1E-2</Data></Cell>
    <Cell><Data ss:Type="Number">0</Data></Cell>
    <Cell><Data ss:Type="Number">0</Data></Cell>
    <Cell><Data ss:Type="Number">0</Data></Cell>
    <Cell><Data ss:Type="Number">0</Data></Cell>
    <Cell><Data ss:Type="Number">98.370999999999995</Data></Cell>
   </Row>
   <Row>
    <Cell><Data ss:Type="String">A-BA1-63B_p51 </Data></Cell>
    <Cell><Data ss:Type="Number">0</Data></Cell>
    <Cell><Data ss:Type="Number">4.4829999999999997</Data></Cell>
    <Cell><Data ss:Type="Number">54.334000000000003</Data></Cell>
    <Cell><Data ss:Type="Number">27.919</Data></Cell>
    <Cell><Data ss:Type="Number">7.4999999999999997E-2</Data></Cell>
    <Cell><Data ss:Type="Number">11.766999999999999</Data></Cell>
    <Cell><Data ss:Type="Number">9.1999999999999998E-2</Data></Cell>
    <Cell><Data ss:Type="Number">2.3E-2</Data></Cell>
    <Cell><Data ss:Type="Number">0.29399999999999998</Data></Cell>
    <Cell><Data ss:Type="Number">0.05</Data></Cell>
    <Cell><Data ss:Type="Number">7.1999999999999995E-2</Data></Cell>
    <Cell><Data ss:Type="Number">0</Data></Cell>
    <Cell><Data ss:Type="Number">0.67100000000000004</Data></Cell>
    <Cell><Data ss:Type="Number">0</Data></Cell>
    <Cell><Data ss:Type="Number">3.0000000000000001E-3</Data></Cell>
    <Cell><Data ss:Type="Number">99.783000000000001</Data></Cell>
   </Row>
   <Row>
    <Cell><Data ss:Type="String">A-BA1-63B_p52 </Data></Cell>
    <Cell><Data ss:Type="Number">5.5E-2</Data></Cell>
    <Cell><Data ss:Type="Number">4.4139999999999997</Data></Cell>
    <Cell><Data ss:Type="Number">54.209000000000003</Data></Cell>
    <Cell><Data ss:Type="Number">28.42</Data></Cell>
    <Cell><Data ss:Type="Number">7.0999999999999994E-2</Data></Cell>
    <Cell><Data ss:Type="Number">12.079000000000001</Data></Cell>
    <Cell><Data ss:Type="Number">3.7999999999999999E-2</Data></Cell>
    <Cell><Data ss:Type="Number">0</Data></Cell>
    <Cell><Data ss:Type="Number">0.28399999999999997</Data></Cell>
    <Cell><Data ss:Type="Number">7.0000000000000001E-3</Data></Cell>
    <Cell><Data ss:Type="Number">3.6999999999999998E-2</Data></Cell>
    <Cell><Data ss:Type="Number">0</Data></Cell>
    <Cell><Data ss:Type="Number">4.0000000000000001E-3</Data></Cell>
    <Cell><Data ss:Type="Number">0</Data></Cell>
    <Cell><Data ss:Type="Number">3.0000000000000001E-3</Data></Cell>
    <Cell><Data ss:Type="Number">99.597999999999999</Data></Cell>
   </Row>
   <Row>
    <Cell><Data ss:Type="String">A-BA1-63B_p53 </Data></Cell>
    <Cell><Data ss:Type="Number">0</Data></Cell>
    <Cell><Data ss:Type="Number">4.4349999999999996</Data></Cell>
    <Cell><Data ss:Type="Number">53.677999999999997</Data></Cell>
    <Cell><Data ss:Type="Number">28.315999999999999</Data></Cell>
    <Cell><Data ss:Type="Number">8.6999999999999994E-2</Data></Cell>
    <Cell><Data ss:Type="Number">11.951000000000001</Data></Cell>
    <Cell><Data ss:Type="Number">4.7E-2</Data></Cell>
    <Cell><Data ss:Type="Number">0</Data></Cell>
    <Cell><Data ss:Type="Number">0.307</Data></Cell>
    <Cell><Data ss:Type="Number">0</Data></Cell>
    <Cell><Data ss:Type="Number">0.02</Data></Cell>
    <Cell><Data ss:Type="Number">0</Data></Cell>
    <Cell><Data ss:Type="Number">0.47299999999999998</Data></Cell>
    <Cell><Data ss:Type="Number">3.7999999999999999E-2</Data></Cell>
    <Cell><Data ss:Type="Number">0</Data></Cell>
    <Cell><Data ss:Type="Number">99.352000000000004</Data></Cell>
   </Row>
   <Row>
    <Cell><Data ss:Type="String">A-BA1-63B_p54 </Data></Cell>
    <Cell><Data ss:Type="Number">0</Data></Cell>
    <Cell><Data ss:Type="Number">3.9089999999999998</Data></Cell>
    <Cell><Data ss:Type="Number">52.601999999999997</Data></Cell>
    <Cell><Data ss:Type="Number">28.867000000000001</Data></Cell>
    <Cell><Data ss:Type="Number">0.12</Data></Cell>
    <Cell><Data ss:Type="Number">12.95</Data></Cell>
    <Cell><Data ss:Type="Number">0</Data></Cell>
    <Cell><Data ss:Type="Number">1.0999999999999999E-2</Data></Cell>
    <Cell><Data ss:Type="Number">0.247</Data></Cell>
    <Cell><Data ss:Type="Number">0</Data></Cell>
    <Cell><Data ss:Type="Number">4.2999999999999997E-2</Data></Cell>
    <Cell><Data ss:Type="Number">0</Data></Cell>
    <Cell><Data ss:Type="Number">0.754</Data></Cell>
    <Cell><Data ss:Type="Number">0</Data></Cell>
    <Cell><Data ss:Type="Number">0</Data></Cell>
    <Cell><Data ss:Type="Number">99.503</Data></Cell>
   </Row>
   <Row>
    <Cell><Data ss:Type="String">A-BA1-63B_p55 </Data></Cell>
    <Cell><Data ss:Type="Number">0</Data></Cell>
    <Cell><Data ss:Type="Number">8.3000000000000004E-2</Data></Cell>
    <Cell><Data ss:Type="Number">52.816000000000003</Data></Cell>
    <Cell><Data ss:Type="Number">2.258</Data></Cell>
    <Cell><Data ss:Type="Number">22.895</Data></Cell>
    <Cell><Data ss:Type="Number">1.849</Data></Cell>
    <Cell><Data ss:Type="Number">0.63700000000000001</Data></Cell>
    <Cell><Data ss:Type="Number">0</Data></Cell>
    <Cell><Data ss:Type="Number">1.0999999999999999E-2</Data></Cell>
    <Cell><Data ss:Type="Number">1.4E-2</Data></Cell>
    <Cell><Data ss:Type="Number">0.374</Data></Cell>
    <Cell><Data ss:Type="Number">0</Data></Cell>
    <Cell><Data ss:Type="Number">19.210999999999999</Data></Cell>
    <Cell><Data ss:Type="Number">0</Data></Cell>
    <Cell><Data ss:Type="Number">9.9000000000000005E-2</Data></Cell>
    <Cell><Data ss:Type="Number">100.247</Data></Cell>
   </Row>
   <Row>
    <Cell><Data ss:Type="String">A-BA1-63B_p56 </Data></Cell>
    <Cell><Data ss:Type="Number">0</Data></Cell>
    <Cell><Data ss:Type="Number">0.08</Data></Cell>
    <Cell><Data ss:Type="Number">52.396000000000001</Data></Cell>
    <Cell><Data ss:Type="Number">0.96799999999999997</Data></Cell>
    <Cell><Data ss:Type="Number">17.454999999999998</Data></Cell>
    <Cell><Data ss:Type="Number">6.9279999999999999</Data></Cell>
    <Cell><Data ss:Type="Number">0.66500000000000004</Data></Cell>
    <Cell><Data ss:Type="Number">0</Data></Cell>
    <Cell><Data ss:Type="Number">2.5000000000000001E-2</Data></Cell>
    <Cell><Data ss:Type="Number">0.03</Data></Cell>
    <Cell><Data ss:Type="Number">0.44700000000000001</Data></Cell>
    <Cell><Data ss:Type="Number">0</Data></Cell>
    <Cell><Data ss:Type="Number">20.640999999999998</Data></Cell>
    <Cell><Data ss:Type="Number">0</Data></Cell>
    <Cell><Data ss:Type="Number">3.9E-2</Data></Cell>
    <Cell><Data ss:Type="Number">99.674000000000007</Data></Cell>
   </Row>
   <Row>
    <Cell><Data ss:Type="String">A-BA1-63B_p57 </Data></Cell>
    <Cell><Data ss:Type="Number">0</Data></Cell>
    <Cell><Data ss:Type="Number">5.6000000000000001E-2</Data></Cell>
    <Cell><Data ss:Type="Number">52.920999999999999</Data></Cell>
    <Cell><Data ss:Type="Number">1.7809999999999999</Data></Cell>
    <Cell><Data ss:Type="Number">23.068999999999999</Data></Cell>
    <Cell><Data ss:Type="Number">2.1269999999999998</Data></Cell>
    <Cell><Data ss:Type="Number">0.51</Data></Cell>
    <Cell><Data ss:Type="Number">1.4999999999999999E-2</Data></Cell>
    <Cell><Data ss:Type="Number">2.1000000000000001E-2</Data></Cell>
    <Cell><Data ss:Type="Number">1.7999999999999999E-2</Data></Cell>
    <Cell><Data ss:Type="Number">0.32700000000000001</Data></Cell>
    <Cell><Data ss:Type="Number">0</Data></Cell>
    <Cell><Data ss:Type="Number">18.643000000000001</Data></Cell>
    <Cell><Data ss:Type="Number">0</Data></Cell>
    <Cell><Data ss:Type="Number">3.5999999999999997E-2</Data></Cell>
    <Cell><Data ss:Type="Number">99.524000000000001</Data></Cell>
   </Row>
   <Row>
    <Cell><Data ss:Type="String">A-BA1-63B_p58 </Data></Cell>
    <Cell><Data ss:Type="Number">0</Data></Cell>
    <Cell><Data ss:Type="Number">6.6000000000000003E-2</Data></Cell>
    <Cell><Data ss:Type="Number">53.28</Data></Cell>
    <Cell><Data ss:Type="Number">1.667</Data></Cell>
    <Cell><Data ss:Type="Number">23.811</Data></Cell>
    <Cell><Data ss:Type="Number">1.7869999999999999</Data></Cell>
    <Cell><Data ss:Type="Number">0.55300000000000005</Data></Cell>
    <Cell><Data ss:Type="Number">6.2E-2</Data></Cell>
    <Cell><Data ss:Type="Number">4.0000000000000001E-3</Data></Cell>
    <Cell><Data ss:Type="Number">2.9000000000000001E-2</Data></Cell>
    <Cell><Data ss:Type="Number">0.34699999999999998</Data></Cell>
    <Cell><Data ss:Type="Number">5.0000000000000001E-3</Data></Cell>
    <Cell><Data ss:Type="Number">18.344000000000001</Data></Cell>
    <Cell><Data ss:Type="Number">2.9000000000000001E-2</Data></Cell>
    <Cell><Data ss:Type="Number">3.1E-2</Data></Cell>
    <Cell><Data ss:Type="Number">100.014</Data></Cell>
   </Row>
   <Row>
    <Cell><Data ss:Type="String">A-BA1-63B_p59 </Data></Cell>
    <Cell><Data ss:Type="Number">0</Data></Cell>
    <Cell><Data ss:Type="Number">9.1999999999999998E-2</Data></Cell>
    <Cell><Data ss:Type="Number">51.712000000000003</Data></Cell>
    <Cell><Data ss:Type="Number">0.85899999999999999</Data></Cell>
    <Cell><Data ss:Type="Number">15.750999999999999</Data></Cell>
    <Cell><Data ss:Type="Number">4.9800000000000004</Data></Cell>
    <Cell><Data ss:Type="Number">0.88100000000000001</Data></Cell>
    <Cell><Data ss:Type="Number">0.127</Data></Cell>
    <Cell><Data ss:Type="Number">4.2999999999999997E-2</Data></Cell>
    <Cell><Data ss:Type="Number">0</Data></Cell>
    <Cell><Data ss:Type="Number">0.47899999999999998</Data></Cell>
    <Cell><Data ss:Type="Number">1.7999999999999999E-2</Data></Cell>
    <Cell><Data ss:Type="Number">24.853000000000002</Data></Cell>
    <Cell><Data ss:Type="Number">8.9999999999999993E-3</Data></Cell>
    <Cell><Data ss:Type="Number">2.4E-2</Data></Cell>
    <Cell><Data ss:Type="Number">99.823999999999998</Data></Cell>
   </Row>
   <Row>
    <Cell><Data ss:Type="String">A-BA1-63B_p60 </Data></Cell>
    <Cell><Data ss:Type="Number">0</Data></Cell>
    <Cell><Data ss:Type="Number">7.3999999999999996E-2</Data></Cell>
    <Cell><Data ss:Type="Number">53.451999999999998</Data></Cell>
    <Cell><Data ss:Type="Number">2.2400000000000002</Data></Cell>
    <Cell><Data ss:Type="Number">23.81</Data></Cell>
    <Cell><Data ss:Type="Number">1.7769999999999999</Data></Cell>
    <Cell><Data ss:Type="Number">0.55900000000000005</Data></Cell>
    <Cell><Data ss:Type="Number">0</Data></Cell>
    <Cell><Data ss:Type="Number">0</Data></Cell>
    <Cell><Data ss:Type="Number">0</Data></Cell>
    <Cell><Data ss:Type="Number">0.24</Data></Cell>
    <Cell><Data ss:Type="Number">0</Data></Cell>
    <Cell><Data ss:Type="Number">19.215</Data></Cell>
    <Cell><Data ss:Type="Number">0</Data></Cell>
    <Cell><Data ss:Type="Number">0</Data></Cell>
    <Cell><Data ss:Type="Number">101.367</Data></Cell>
   </Row>
   <Row>
    <Cell><Data ss:Type="String">A-BA1-63B_p62 </Data></Cell>
    <Cell><Data ss:Type="Number">0</Data></Cell>
    <Cell><Data ss:Type="Number">6.4000000000000001E-2</Data></Cell>
    <Cell><Data ss:Type="Number">53.392000000000003</Data></Cell>
    <Cell><Data ss:Type="Number">2.4950000000000001</Data></Cell>
    <Cell><Data ss:Type="Number">23.567</Data></Cell>
    <Cell><Data ss:Type="Number">1.8169999999999999</Data></Cell>
    <Cell><Data ss:Type="Number">0.54500000000000004</Data></Cell>
    <Cell><Data ss:Type="Number">0</Data></Cell>
    <Cell><Data ss:Type="Number">4.0000000000000001E-3</Data></Cell>
    <Cell><Data ss:Type="Number">1.7000000000000001E-2</Data></Cell>
    <Cell><Data ss:Type="Number">0.35399999999999998</Data></Cell>
    <Cell><Data ss:Type="Number">0</Data></Cell>
    <Cell><Data ss:Type="Number">18.582000000000001</Data></Cell>
    <Cell><Data ss:Type="Number">1.2999999999999999E-2</Data></Cell>
    <Cell><Data ss:Type="Number">1.2E-2</Data></Cell>
    <Cell><Data ss:Type="Number">100.86199999999999</Data></Cell>
   </Row>
   <Row>
    <Cell><Data ss:Type="String">A-BA1-63B_p63 </Data></Cell>
    <Cell><Data ss:Type="Number">0</Data></Cell>
    <Cell><Data ss:Type="Number">6.0999999999999999E-2</Data></Cell>
    <Cell><Data ss:Type="Number">53.493000000000002</Data></Cell>
    <Cell><Data ss:Type="Number">1.571</Data></Cell>
    <Cell><Data ss:Type="Number">23.265000000000001</Data></Cell>
    <Cell><Data ss:Type="Number">1.6830000000000001</Data></Cell>
    <Cell><Data ss:Type="Number">0.64700000000000002</Data></Cell>
    <Cell><Data ss:Type="Number">8.7999999999999995E-2</Data></Cell>
    <Cell><Data ss:Type="Number">1.4999999999999999E-2</Data></Cell>
    <Cell><Data ss:Type="Number">0</Data></Cell>
    <Cell><Data ss:Type="Number">0.26100000000000001</Data></Cell>
    <Cell><Data ss:Type="Number">0</Data></Cell>
    <Cell><Data ss:Type="Number">19.427</Data></Cell>
    <Cell><Data ss:Type="Number">1.7999999999999999E-2</Data></Cell>
    <Cell><Data ss:Type="Number">1.4E-2</Data></Cell>
    <Cell><Data ss:Type="Number">100.54300000000001</Data></Cell>
   </Row>
   <Row>
    <Cell><Data ss:Type="String">A-BA1-63B_p64 </Data></Cell>
    <Cell><Data ss:Type="Number">0</Data></Cell>
    <Cell><Data ss:Type="Number">5.8999999999999997E-2</Data></Cell>
    <Cell><Data ss:Type="Number">52.954000000000001</Data></Cell>
    <Cell><Data ss:Type="Number">1.861</Data></Cell>
    <Cell><Data ss:Type="Number">23.405999999999999</Data></Cell>
    <Cell><Data ss:Type="Number">1.5629999999999999</Data></Cell>
    <Cell><Data ss:Type="Number">0.54300000000000004</Data></Cell>
    <Cell><Data ss:Type="Number">5.8000000000000003E-2</Data></Cell>
    <Cell><Data ss:Type="Number">0</Data></Cell>
    <Cell><Data ss:Type="Number">0</Data></Cell>
    <Cell><Data ss:Type="Number">0.316</Data></Cell>
    <Cell><Data ss:Type="Number">3.6999999999999998E-2</Data></Cell>
    <Cell><Data ss:Type="Number">19.231999999999999</Data></Cell>
    <Cell><Data ss:Type="Number">2.4E-2</Data></Cell>
    <Cell><Data ss:Type="Number">5.2999999999999999E-2</Data></Cell>
    <Cell><Data ss:Type="Number">100.098</Data></Cell>
   </Row>
   <Row>
    <Cell><Data ss:Type="String">A-BA1-63B_p65 </Data></Cell>
    <Cell><Data ss:Type="Number">0.03</Data></Cell>
    <Cell><Data ss:Type="Number">4.29</Data></Cell>
    <Cell><Data ss:Type="Number">66.010000000000005</Data></Cell>
    <Cell><Data ss:Type="Number">17.486000000000001</Data></Cell>
    <Cell><Data ss:Type="Number">1.32</Data></Cell>
    <Cell><Data ss:Type="Number">3.1549999999999998</Data></Cell>
    <Cell><Data ss:Type="Number">0.14899999999999999</Data></Cell>
    <Cell><Data ss:Type="Number">5.2999999999999999E-2</Data></Cell>
    <Cell><Data ss:Type="Number">2.726</Data></Cell>
    <Cell><Data ss:Type="Number">0.59899999999999998</Data></Cell>
    <Cell><Data ss:Type="Number">0.373</Data></Cell>
    <Cell><Data ss:Type="Number">0.23100000000000001</Data></Cell>
    <Cell><Data ss:Type="Number">3.4969999999999999</Data></Cell>
    <Cell><Data ss:Type="Number">0</Data></Cell>
    <Cell><Data ss:Type="Number">0.02</Data></Cell>
    <Cell><Data ss:Type="Number">99.873999999999995</Data></Cell>
   </Row>
   <Row>
    <Cell><Data ss:Type="String">A-BA1-63B_p66 </Data></Cell>
    <Cell><Data ss:Type="Number">0</Data></Cell>
    <Cell><Data ss:Type="Number">4.1689999999999996</Data></Cell>
    <Cell><Data ss:Type="Number">53.518000000000001</Data></Cell>
    <Cell><Data ss:Type="Number">28.88</Data></Cell>
    <Cell><Data ss:Type="Number">9.6000000000000002E-2</Data></Cell>
    <Cell><Data ss:Type="Number">12.065</Data></Cell>
    <Cell><Data ss:Type="Number">0</Data></Cell>
    <Cell><Data ss:Type="Number">6.5000000000000002E-2</Data></Cell>
    <Cell><Data ss:Type="Number">0.28000000000000003</Data></Cell>
    <Cell><Data ss:Type="Number">2.7E-2</Data></Cell>
    <Cell><Data ss:Type="Number">0.02</Data></Cell>
    <Cell><Data ss:Type="Number">0</Data></Cell>
    <Cell><Data ss:Type="Number">0.55400000000000005</Data></Cell>
    <Cell><Data ss:Type="Number">4.9000000000000002E-2</Data></Cell>
    <Cell><Data ss:Type="Number">0</Data></Cell>
    <Cell><Data ss:Type="Number">99.722999999999999</Data></Cell>
   </Row>
   <Row>
    <Cell><Data ss:Type="String">A-BA1-63B_p67 </Data></Cell>
    <Cell><Data ss:Type="Number">0</Data></Cell>
    <Cell><Data ss:Type="Number">4.5819999999999999</Data></Cell>
    <Cell><Data ss:Type="Number">54.73</Data></Cell>
    <Cell><Data ss:Type="Number">28.513999999999999</Data></Cell>
    <Cell><Data ss:Type="Number">9.8000000000000004E-2</Data></Cell>
    <Cell><Data ss:Type="Number">11.667999999999999</Data></Cell>
    <Cell><Data ss:Type="Number">0</Data></Cell>
    <Cell><Data ss:Type="Number">0.107</Data></Cell>
    <Cell><Data ss:Type="Number">0.30499999999999999</Data></Cell>
    <Cell><Data ss:Type="Number">3.3000000000000002E-2</Data></Cell>
    <Cell><Data ss:Type="Number">4.7E-2</Data></Cell>
    <Cell><Data ss:Type="Number">7.0000000000000001E-3</Data></Cell>
    <Cell><Data ss:Type="Number">0.62</Data></Cell>
    <Cell><Data ss:Type="Number">0</Data></Cell>
    <Cell><Data ss:Type="Number">3.5000000000000003E-2</Data></Cell>
    <Cell><Data ss:Type="Number">100.744</Data></Cell>
   </Row>
   <Row>
    <Cell><Data ss:Type="String">A-BA1-63B_p68 </Data></Cell>
    <Cell><Data ss:Type="Number">0</Data></Cell>
    <Cell><Data ss:Type="Number">4.1749999999999998</Data></Cell>
    <Cell><Data ss:Type="Number">53.91</Data></Cell>
    <Cell><Data ss:Type="Number">28.966999999999999</Data></Cell>
    <Cell><Data ss:Type="Number">8.6999999999999994E-2</Data></Cell>
    <Cell><Data ss:Type="Number">12.428000000000001</Data></Cell>
    <Cell><Data ss:Type="Number">0.04</Data></Cell>
    <Cell><Data ss:Type="Number">2.3E-2</Data></Cell>
    <Cell><Data ss:Type="Number">0.29699999999999999</Data></Cell>
    <Cell><Data ss:Type="Number">3.5999999999999997E-2</Data></Cell>
    <Cell><Data ss:Type="Number">6.6000000000000003E-2</Data></Cell>
    <Cell><Data ss:Type="Number">1.2999999999999999E-2</Data></Cell>
    <Cell><Data ss:Type="Number">0.66500000000000004</Data></Cell>
    <Cell><Data ss:Type="Number">2.1000000000000001E-2</Data></Cell>
    <Cell><Data ss:Type="Number">0</Data></Cell>
    <Cell><Data ss:Type="Number">100.72499999999999</Data></Cell>
   </Row>
   <Row>
    <Cell><Data ss:Type="String">A-BA1-63B_p69 </Data></Cell>
    <Cell><Data ss:Type="Number">0</Data></Cell>
    <Cell><Data ss:Type="Number">4.9000000000000002E-2</Data></Cell>
    <Cell><Data ss:Type="Number">53.433</Data></Cell>
    <Cell><Data ss:Type="Number">1.581</Data></Cell>
    <Cell><Data ss:Type="Number">23.268000000000001</Data></Cell>
    <Cell><Data ss:Type="Number">1.7829999999999999</Data></Cell>
    <Cell><Data ss:Type="Number">0.60799999999999998</Data></Cell>
    <Cell><Data ss:Type="Number">5.0999999999999997E-2</Data></Cell>
    <Cell><Data ss:Type="Number">4.0000000000000001E-3</Data></Cell>
    <Cell><Data ss:Type="Number">8.0000000000000002E-3</Data></Cell>
    <Cell><Data ss:Type="Number">0.30099999999999999</Data></Cell>
    <Cell><Data ss:Type="Number">0</Data></Cell>
    <Cell><Data ss:Type="Number">19.097999999999999</Data></Cell>
    <Cell><Data ss:Type="Number">0</Data></Cell>
    <Cell><Data ss:Type="Number">1.4E-2</Data></Cell>
    <Cell><Data ss:Type="Number">100.19799999999999</Data></Cell>
   </Row>
   <Row>
    <Cell><Data ss:Type="String">A-BA1-63B_p70 </Data></Cell>
    <Cell><Data ss:Type="Number">0</Data></Cell>
    <Cell><Data ss:Type="Number">9.1999999999999998E-2</Data></Cell>
    <Cell><Data ss:Type="Number">53.887999999999998</Data></Cell>
    <Cell><Data ss:Type="Number">1.1970000000000001</Data></Cell>
    <Cell><Data ss:Type="Number">23.620999999999999</Data></Cell>
    <Cell><Data ss:Type="Number">1.716</Data></Cell>
    <Cell><Data ss:Type="Number">0.67900000000000005</Data></Cell>
    <Cell><Data ss:Type="Number">0</Data></Cell>
    <Cell><Data ss:Type="Number">0</Data></Cell>
    <Cell><Data ss:Type="Number">0</Data></Cell>
    <Cell><Data ss:Type="Number">0.30199999999999999</Data></Cell>
    <Cell><Data ss:Type="Number">1.0999999999999999E-2</Data></Cell>
    <Cell><Data ss:Type="Number">18.925000000000001</Data></Cell>
    <Cell><Data ss:Type="Number">8.9999999999999993E-3</Data></Cell>
    <Cell><Data ss:Type="Number">1.9E-2</Data></Cell>
    <Cell><Data ss:Type="Number">100.45699999999999</Data></Cell>
   </Row>
   <Row>
    <Cell><Data ss:Type="String">A-BA1-63B_p71 </Data></Cell>
    <Cell><Data ss:Type="Number">0</Data></Cell>
    <Cell><Data ss:Type="Number">4.4999999999999998E-2</Data></Cell>
    <Cell><Data ss:Type="Number">53.395000000000003</Data></Cell>
    <Cell><Data ss:Type="Number">1.772</Data></Cell>
    <Cell><Data ss:Type="Number">23.875</Data></Cell>
    <Cell><Data ss:Type="Number">1.9039999999999999</Data></Cell>
    <Cell><Data ss:Type="Number">0.54400000000000004</Data></Cell>
    <Cell><Data ss:Type="Number">6.6000000000000003E-2</Data></Cell>
    <Cell><Data ss:Type="Number">1.6E-2</Data></Cell>
    <Cell><Data ss:Type="Number">5.0000000000000001E-3</Data></Cell>
    <Cell><Data ss:Type="Number">0.33</Data></Cell>
    <Cell><Data ss:Type="Number">7.0000000000000001E-3</Data></Cell>
    <Cell><Data ss:Type="Number">18.616</Data></Cell>
    <Cell><Data ss:Type="Number">0.06</Data></Cell>
    <Cell><Data ss:Type="Number">0</Data></Cell>
    <Cell><Data ss:Type="Number">100.633</Data></Cell>
   </Row>
   <Row>
    <Cell><Data ss:Type="String">A-BA1-63B_p72 </Data></Cell>
    <Cell><Data ss:Type="Number">0</Data></Cell>
    <Cell><Data ss:Type="Number">1.9550000000000001</Data></Cell>
    <Cell><Data ss:Type="Number">47.64</Data></Cell>
    <Cell><Data ss:Type="Number">32.35</Data></Cell>
    <Cell><Data ss:Type="Number">4.2000000000000003E-2</Data></Cell>
    <Cell><Data ss:Type="Number">16.52</Data></Cell>
    <Cell><Data ss:Type="Number">0.02</Data></Cell>
    <Cell><Data ss:Type="Number">1.9E-2</Data></Cell>
    <Cell><Data ss:Type="Number">7.9000000000000001E-2</Data></Cell>
    <Cell><Data ss:Type="Number">3.7999999999999999E-2</Data></Cell>
    <Cell><Data ss:Type="Number">5.7000000000000002E-2</Data></Cell>
    <Cell><Data ss:Type="Number">8.0000000000000002E-3</Data></Cell>
    <Cell><Data ss:Type="Number">0.47699999999999998</Data></Cell>
    <Cell><Data ss:Type="Number">8.9999999999999993E-3</Data></Cell>
    <Cell><Data ss:Type="Number">0</Data></Cell>
    <Cell><Data ss:Type="Number">99.212000000000003</Data></Cell>
   </Row>
   <Row>
    <Cell><Data ss:Type="String">A-BA1-63B_p73 </Data></Cell>
    <Cell><Data ss:Type="Number">0</Data></Cell>
    <Cell><Data ss:Type="Number">3.1320000000000001</Data></Cell>
    <Cell><Data ss:Type="Number">50.543999999999997</Data></Cell>
    <Cell><Data ss:Type="Number">30.506</Data></Cell>
    <Cell><Data ss:Type="Number">7.1999999999999995E-2</Data></Cell>
    <Cell><Data ss:Type="Number">14.493</Data></Cell>
    <Cell><Data ss:Type="Number">0</Data></Cell>
    <Cell><Data ss:Type="Number">0</Data></Cell>
    <Cell><Data ss:Type="Number">0.159</Data></Cell>
    <Cell><Data ss:Type="Number">0</Data></Cell>
    <Cell><Data ss:Type="Number">5.1999999999999998E-2</Data></Cell>
    <Cell><Data ss:Type="Number">0</Data></Cell>
    <Cell><Data ss:Type="Number">0</Data></Cell>
    <Cell><Data ss:Type="Number">0</Data></Cell>
    <Cell><Data ss:Type="Number">3.0000000000000001E-3</Data></Cell>
    <Cell><Data ss:Type="Number">98.960999999999999</Data></Cell>
   </Row>
   <Row>
    <Cell><Data ss:Type="String">A-BA1-63B_p74 </Data></Cell>
    <Cell><Data ss:Type="Number">0</Data></Cell>
    <Cell><Data ss:Type="Number">4.4450000000000003</Data></Cell>
    <Cell><Data ss:Type="Number">53.924999999999997</Data></Cell>
    <Cell><Data ss:Type="Number">28.218</Data></Cell>
    <Cell><Data ss:Type="Number">9.8000000000000004E-2</Data></Cell>
    <Cell><Data ss:Type="Number">11.651999999999999</Data></Cell>
    <Cell><Data ss:Type="Number">5.0999999999999997E-2</Data></Cell>
    <Cell><Data ss:Type="Number">0</Data></Cell>
    <Cell><Data ss:Type="Number">0.27100000000000002</Data></Cell>
    <Cell><Data ss:Type="Number">0.02</Data></Cell>
    <Cell><Data ss:Type="Number">6.8000000000000005E-2</Data></Cell>
    <Cell><Data ss:Type="Number">7.0000000000000001E-3</Data></Cell>
    <Cell><Data ss:Type="Number">0</Data></Cell>
    <Cell><Data ss:Type="Number">8.9999999999999993E-3</Data></Cell>
    <Cell><Data ss:Type="Number">0</Data></Cell>
    <Cell><Data ss:Type="Number">98.762</Data></Cell>
   </Row>
   <Row>
    <Cell><Data ss:Type="String">A-BA1-63B_p75 </Data></Cell>
    <Cell><Data ss:Type="Number">0</Data></Cell>
    <Cell><Data ss:Type="Number">7.5999999999999998E-2</Data></Cell>
    <Cell><Data ss:Type="Number">53.457000000000001</Data></Cell>
    <Cell><Data ss:Type="Number">2.6890000000000001</Data></Cell>
    <Cell><Data ss:Type="Number">24.689</Data></Cell>
    <Cell><Data ss:Type="Number">2.2919999999999998</Data></Cell>
    <Cell><Data ss:Type="Number">0.47099999999999997</Data></Cell>
    <Cell><Data ss:Type="Number">7.0000000000000001E-3</Data></Cell>
    <Cell><Data ss:Type="Number">5.0000000000000001E-3</Data></Cell>
    <Cell><Data ss:Type="Number">1.2999999999999999E-2</Data></Cell>
    <Cell><Data ss:Type="Number">0.32900000000000001</Data></Cell>
    <Cell><Data ss:Type="Number">0</Data></Cell>
    <Cell><Data ss:Type="Number">16.765000000000001</Data></Cell>
    <Cell><Data ss:Type="Number">0</Data></Cell>
    <Cell><Data ss:Type="Number">0</Data></Cell>
    <Cell><Data ss:Type="Number">100.79300000000001</Data></Cell>
   </Row>
   <Row>
    <Cell><Data ss:Type="String">A-BA1-63B_p76 </Data></Cell>
    <Cell><Data ss:Type="Number">0</Data></Cell>
    <Cell><Data ss:Type="Number">4.8000000000000001E-2</Data></Cell>
    <Cell><Data ss:Type="Number">53.012999999999998</Data></Cell>
    <Cell><Data ss:Type="Number">2.758</Data></Cell>
    <Cell><Data ss:Type="Number">24.576000000000001</Data></Cell>
    <Cell><Data ss:Type="Number">2.0009999999999999</Data></Cell>
    <Cell><Data ss:Type="Number">0.502</Data></Cell>
    <Cell><Data ss:Type="Number">7.0000000000000001E-3</Data></Cell>
    <Cell><Data ss:Type="Number">1E-3</Data></Cell>
    <Cell><Data ss:Type="Number">0</Data></Cell>
    <Cell><Data ss:Type="Number">0.308</Data></Cell>
    <Cell><Data ss:Type="Number">8.9999999999999993E-3</Data></Cell>
    <Cell><Data ss:Type="Number">16.344000000000001</Data></Cell>
    <Cell><Data ss:Type="Number">2.5000000000000001E-2</Data></Cell>
    <Cell><Data ss:Type="Number">0</Data></Cell>
    <Cell><Data ss:Type="Number">99.59</Data></Cell>
   </Row>
   <Row>
    <Cell><Data ss:Type="String">A-BA1-63B_p77 </Data></Cell>
    <Cell><Data ss:Type="Number">0</Data></Cell>
    <Cell><Data ss:Type="Number">9.5000000000000001E-2</Data></Cell>
    <Cell><Data ss:Type="Number">52.661999999999999</Data></Cell>
    <Cell><Data ss:Type="Number">2.3460000000000001</Data></Cell>
    <Cell><Data ss:Type="Number">24.108000000000001</Data></Cell>
    <Cell><Data ss:Type="Number">1.5609999999999999</Data></Cell>
    <Cell><Data ss:Type="Number">0.52700000000000002</Data></Cell>
    <Cell><Data ss:Type="Number">0</Data></Cell>
    <Cell><Data ss:Type="Number">0.01</Data></Cell>
    <Cell><Data ss:Type="Number">0</Data></Cell>
    <Cell><Data ss:Type="Number">0.245</Data></Cell>
    <Cell><Data ss:Type="Number">0</Data></Cell>
    <Cell><Data ss:Type="Number">17.594000000000001</Data></Cell>
    <Cell><Data ss:Type="Number">1.6E-2</Data></Cell>
    <Cell><Data ss:Type="Number">1.2E-2</Data></Cell>
    <Cell><Data ss:Type="Number">99.176000000000002</Data></Cell>
   </Row>
   <Row>
    <Cell><Data ss:Type="String">A-BA1-63B_p78 </Data></Cell>
    <Cell><Data ss:Type="Number">0</Data></Cell>
    <Cell><Data ss:Type="Number">6.2E-2</Data></Cell>
    <Cell><Data ss:Type="Number">52.326000000000001</Data></Cell>
    <Cell><Data ss:Type="Number">1.6519999999999999</Data></Cell>
    <Cell><Data ss:Type="Number">20.728000000000002</Data></Cell>
    <Cell><Data ss:Type="Number">2.0259999999999998</Data></Cell>
    <Cell><Data ss:Type="Number">0.629</Data></Cell>
    <Cell><Data ss:Type="Number">0</Data></Cell>
    <Cell><Data ss:Type="Number">8.9999999999999993E-3</Data></Cell>
    <Cell><Data ss:Type="Number">8.9999999999999993E-3</Data></Cell>
    <Cell><Data ss:Type="Number">0.311</Data></Cell>
    <Cell><Data ss:Type="Number">8.0000000000000002E-3</Data></Cell>
    <Cell><Data ss:Type="Number">21.706</Data></Cell>
    <Cell><Data ss:Type="Number">4.0000000000000001E-3</Data></Cell>
    <Cell><Data ss:Type="Number">0</Data></Cell>
    <Cell><Data ss:Type="Number">99.468000000000004</Data></Cell>
   </Row>
   <Row>
    <Cell><Data ss:Type="String">A-BA1-63B_p79 </Data></Cell>
    <Cell><Data ss:Type="Number">0</Data></Cell>
    <Cell><Data ss:Type="Number">8.1000000000000003E-2</Data></Cell>
    <Cell><Data ss:Type="Number">52.503</Data></Cell>
    <Cell><Data ss:Type="Number">1.9279999999999999</Data></Cell>
    <Cell><Data ss:Type="Number">20.748000000000001</Data></Cell>
    <Cell><Data ss:Type="Number">1.994</Data></Cell>
    <Cell><Data ss:Type="Number">0.59899999999999998</Data></Cell>
    <Cell><Data ss:Type="Number">0</Data></Cell>
    <Cell><Data ss:Type="Number">0</Data></Cell>
    <Cell><Data ss:Type="Number">0</Data></Cell>
    <Cell><Data ss:Type="Number">0.33900000000000002</Data></Cell>
    <Cell><Data ss:Type="Number">6.0000000000000001E-3</Data></Cell>
    <Cell><Data ss:Type="Number">21.763000000000002</Data></Cell>
    <Cell><Data ss:Type="Number">0</Data></Cell>
    <Cell><Data ss:Type="Number">0</Data></Cell>
    <Cell><Data ss:Type="Number">99.96</Data></Cell>
   </Row>
   <Row>
    <Cell><Data ss:Type="String">A-BA1-63B_p80 </Data></Cell>
    <Cell><Data ss:Type="Number">0</Data></Cell>
    <Cell><Data ss:Type="Number">5.3999999999999999E-2</Data></Cell>
    <Cell><Data ss:Type="Number">52.886000000000003</Data></Cell>
    <Cell><Data ss:Type="Number">1.258</Data></Cell>
    <Cell><Data ss:Type="Number">21.181999999999999</Data></Cell>
    <Cell><Data ss:Type="Number">1.9239999999999999</Data></Cell>
    <Cell><Data ss:Type="Number">0.63800000000000001</Data></Cell>
    <Cell><Data ss:Type="Number">0</Data></Cell>
    <Cell><Data ss:Type="Number">8.0000000000000002E-3</Data></Cell>
    <Cell><Data ss:Type="Number">7.0999999999999994E-2</Data></Cell>
    <Cell><Data ss:Type="Number">0.224</Data></Cell>
    <Cell><Data ss:Type="Number">0</Data></Cell>
    <Cell><Data ss:Type="Number">21.518000000000001</Data></Cell>
    <Cell><Data ss:Type="Number">0</Data></Cell>
    <Cell><Data ss:Type="Number">3.1E-2</Data></Cell>
    <Cell><Data ss:Type="Number">99.793999999999997</Data></Cell>
   </Row>
   <Row>
    <Cell><Data ss:Type="String">A-BA1-63B_p81 </Data></Cell>
    <Cell><Data ss:Type="Number">0</Data></Cell>
    <Cell><Data ss:Type="Number">7.4999999999999997E-2</Data></Cell>
    <Cell><Data ss:Type="Number">52.892000000000003</Data></Cell>
    <Cell><Data ss:Type="Number">2.9670000000000001</Data></Cell>
    <Cell><Data ss:Type="Number">23.280999999999999</Data></Cell>
    <Cell><Data ss:Type="Number">1.669</Data></Cell>
    <Cell><Data ss:Type="Number">0.50800000000000001</Data></Cell>
    <Cell><Data ss:Type="Number">0</Data></Cell>
    <Cell><Data ss:Type="Number">1.4999999999999999E-2</Data></Cell>
    <Cell><Data ss:Type="Number">0</Data></Cell>
    <Cell><Data ss:Type="Number">0.28499999999999998</Data></Cell>
    <Cell><Data ss:Type="Number">8.9999999999999993E-3</Data></Cell>
    <Cell><Data ss:Type="Number">18.030999999999999</Data></Cell>
    <Cell><Data ss:Type="Number">1.7999999999999999E-2</Data></Cell>
    <Cell><Data ss:Type="Number">3.4000000000000002E-2</Data></Cell>
    <Cell><Data ss:Type="Number">99.781999999999996</Data></Cell>
   </Row>
   <Row>
    <Cell><Data ss:Type="String">A-BA1-63B_p82 </Data></Cell>
    <Cell><Data ss:Type="Number">0</Data></Cell>
    <Cell><Data ss:Type="Number">4.9000000000000002E-2</Data></Cell>
    <Cell><Data ss:Type="Number">53.591999999999999</Data></Cell>
    <Cell><Data ss:Type="Number">2.0550000000000002</Data></Cell>
    <Cell><Data ss:Type="Number">23.818999999999999</Data></Cell>
    <Cell><Data ss:Type="Number">1.766</Data></Cell>
    <Cell><Data ss:Type="Number">0.54</Data></Cell>
    <Cell><Data ss:Type="Number">6.2E-2</Data></Cell>
    <Cell><Data ss:Type="Number">7.0000000000000001E-3</Data></Cell>
    <Cell><Data ss:Type="Number">6.8000000000000005E-2</Data></Cell>
    <Cell><Data ss:Type="Number">0.26</Data></Cell>
    <Cell><Data ss:Type="Number">0</Data></Cell>
    <Cell><Data ss:Type="Number">18.629000000000001</Data></Cell>
    <Cell><Data ss:Type="Number">0</Data></Cell>
    <Cell><Data ss:Type="Number">2.1999999999999999E-2</Data></Cell>
    <Cell><Data ss:Type="Number">100.869</Data></Cell>
   </Row>
   <Row>
    <Cell><Data ss:Type="String">A-BA1-63B_p83 </Data></Cell>
    <Cell><Data ss:Type="Number">0</Data></Cell>
    <Cell><Data ss:Type="Number">5.1999999999999998E-2</Data></Cell>
    <Cell><Data ss:Type="Number">53.286000000000001</Data></Cell>
    <Cell><Data ss:Type="Number">2.0470000000000002</Data></Cell>
    <Cell><Data ss:Type="Number">23.367999999999999</Data></Cell>
    <Cell><Data ss:Type="Number">1.778</Data></Cell>
    <Cell><Data ss:Type="Number">0.46500000000000002</Data></Cell>
    <Cell><Data ss:Type="Number">7.2999999999999995E-2</Data></Cell>
    <Cell><Data ss:Type="Number">1.4999999999999999E-2</Data></Cell>
    <Cell><Data ss:Type="Number">8.0000000000000002E-3</Data></Cell>
    <Cell><Data ss:Type="Number">0.27100000000000002</Data></Cell>
    <Cell><Data ss:Type="Number">0</Data></Cell>
    <Cell><Data ss:Type="Number">18.45</Data></Cell>
    <Cell><Data ss:Type="Number">0</Data></Cell>
    <Cell><Data ss:Type="Number">0.01</Data></Cell>
    <Cell><Data ss:Type="Number">99.822999999999993</Data></Cell>
   </Row>
   <Row>
    <Cell><Data ss:Type="String">A-BA1-63B_p84 </Data></Cell>
    <Cell><Data ss:Type="Number">0</Data></Cell>
    <Cell><Data ss:Type="Number">9.5000000000000001E-2</Data></Cell>
    <Cell><Data ss:Type="Number">53.408999999999999</Data></Cell>
    <Cell><Data ss:Type="Number">1.351</Data></Cell>
    <Cell><Data ss:Type="Number">23.38</Data></Cell>
    <Cell><Data ss:Type="Number">1.881</Data></Cell>
    <Cell><Data ss:Type="Number">0.53500000000000003</Data></Cell>
    <Cell><Data ss:Type="Number">0.04</Data></Cell>
    <Cell><Data ss:Type="Number">2E-3</Data></Cell>
    <Cell><Data ss:Type="Number">0</Data></Cell>
    <Cell><Data ss:Type="Number">0.23599999999999999</Data></Cell>
    <Cell><Data ss:Type="Number">1.7999999999999999E-2</Data></Cell>
    <Cell><Data ss:Type="Number">19.05</Data></Cell>
    <Cell><Data ss:Type="Number">0</Data></Cell>
    <Cell><Data ss:Type="Number">2.4E-2</Data></Cell>
    <Cell><Data ss:Type="Number">100.017</Data></Cell>
   </Row>
   <Row>
    <Cell><Data ss:Type="String">A-BA1-63B_p85 </Data></Cell>
    <Cell><Data ss:Type="Number">0</Data></Cell>
    <Cell><Data ss:Type="Number">0.02</Data></Cell>
    <Cell><Data ss:Type="Number">53.817</Data></Cell>
    <Cell><Data ss:Type="Number">1.204</Data></Cell>
    <Cell><Data ss:Type="Number">23.369</Data></Cell>
    <Cell><Data ss:Type="Number">1.9239999999999999</Data></Cell>
    <Cell><Data ss:Type="Number">0.57599999999999996</Data></Cell>
    <Cell><Data ss:Type="Number">1.0999999999999999E-2</Data></Cell>
    <Cell><Data ss:Type="Number">0</Data></Cell>
    <Cell><Data ss:Type="Number">3.4000000000000002E-2</Data></Cell>
    <Cell><Data ss:Type="Number">0.25900000000000001</Data></Cell>
    <Cell><Data ss:Type="Number">6.0000000000000001E-3</Data></Cell>
    <Cell><Data ss:Type="Number">18.579999999999998</Data></Cell>
    <Cell><Data ss:Type="Number">1.7999999999999999E-2</Data></Cell>
    <Cell><Data ss:Type="Number">0</Data></Cell>
    <Cell><Data ss:Type="Number">99.816999999999993</Data></Cell>
   </Row>
   <Row>
    <Cell><Data ss:Type="String">A-BA1-63B_p86 </Data></Cell>
    <Cell><Data ss:Type="Number">0</Data></Cell>
    <Cell><Data ss:Type="Number">3.5000000000000003E-2</Data></Cell>
    <Cell><Data ss:Type="Number">53.213000000000001</Data></Cell>
    <Cell><Data ss:Type="Number">1.8460000000000001</Data></Cell>
    <Cell><Data ss:Type="Number">23.428999999999998</Data></Cell>
    <Cell><Data ss:Type="Number">1.857</Data></Cell>
    <Cell><Data ss:Type="Number">0.629</Data></Cell>
    <Cell><Data ss:Type="Number">0</Data></Cell>
    <Cell><Data ss:Type="Number">8.9999999999999993E-3</Data></Cell>
    <Cell><Data ss:Type="Number">5.0000000000000001E-3</Data></Cell>
    <Cell><Data ss:Type="Number">0.27100000000000002</Data></Cell>
    <Cell><Data ss:Type="Number">0</Data></Cell>
    <Cell><Data ss:Type="Number">18.867000000000001</Data></Cell>
    <Cell><Data ss:Type="Number">0</Data></Cell>
    <Cell><Data ss:Type="Number">0</Data></Cell>
    <Cell><Data ss:Type="Number">100.161</Data></Cell>
   </Row>
   <Row>
    <Cell><Data ss:Type="String">A-BA1-63B_p87 </Data></Cell>
    <Cell><Data ss:Type="Number">0</Data></Cell>
    <Cell><Data ss:Type="Number">2.0699999999999998</Data></Cell>
    <Cell><Data ss:Type="Number">48.177999999999997</Data></Cell>
    <Cell><Data ss:Type="Number">32.415999999999997</Data></Cell>
    <Cell><Data ss:Type="Number">6.6000000000000003E-2</Data></Cell>
    <Cell><Data ss:Type="Number">16.312999999999999</Data></Cell>
    <Cell><Data ss:Type="Number">1.2999999999999999E-2</Data></Cell>
    <Cell><Data ss:Type="Number">0</Data></Cell>
    <Cell><Data ss:Type="Number">0.10299999999999999</Data></Cell>
    <Cell><Data ss:Type="Number">0</Data></Cell>
    <Cell><Data ss:Type="Number">3.6999999999999998E-2</Data></Cell>
    <Cell><Data ss:Type="Number">1.6E-2</Data></Cell>
    <Cell><Data ss:Type="Number">0.54700000000000004</Data></Cell>
    <Cell><Data ss:Type="Number">5.7000000000000002E-2</Data></Cell>
    <Cell><Data ss:Type="Number">0</Data></Cell>
    <Cell><Data ss:Type="Number">99.811999999999998</Data></Cell>
   </Row>
   <Row>
    <Cell><Data ss:Type="String">A-BA1-63B_p88 </Data></Cell>
    <Cell><Data ss:Type="Number">0</Data></Cell>
    <Cell><Data ss:Type="Number">2.0699999999999998</Data></Cell>
    <Cell><Data ss:Type="Number">48.331000000000003</Data></Cell>
    <Cell><Data ss:Type="Number">32.197000000000003</Data></Cell>
    <Cell><Data ss:Type="Number">0.03</Data></Cell>
    <Cell><Data ss:Type="Number">16.254999999999999</Data></Cell>
    <Cell><Data ss:Type="Number">0.01</Data></Cell>
    <Cell><Data ss:Type="Number">8.7999999999999995E-2</Data></Cell>
    <Cell><Data ss:Type="Number">9.8000000000000004E-2</Data></Cell>
    <Cell><Data ss:Type="Number">1.4E-2</Data></Cell>
    <Cell><Data ss:Type="Number">1.4999999999999999E-2</Data></Cell>
    <Cell><Data ss:Type="Number">0</Data></Cell>
    <Cell><Data ss:Type="Number">0.60299999999999998</Data></Cell>
    <Cell><Data ss:Type="Number">0</Data></Cell>
    <Cell><Data ss:Type="Number">0</Data></Cell>
    <Cell><Data ss:Type="Number">99.710999999999999</Data></Cell>
   </Row>
   <Row>
    <Cell><Data ss:Type="String">A-BA1-63B_p89 </Data></Cell>
    <Cell><Data ss:Type="Number">0</Data></Cell>
    <Cell><Data ss:Type="Number">4.5220000000000002</Data></Cell>
    <Cell><Data ss:Type="Number">54.165999999999997</Data></Cell>
    <Cell><Data ss:Type="Number">28.388999999999999</Data></Cell>
    <Cell><Data ss:Type="Number">9.6000000000000002E-2</Data></Cell>
    <Cell><Data ss:Type="Number">11.622</Data></Cell>
    <Cell><Data ss:Type="Number">0</Data></Cell>
    <Cell><Data ss:Type="Number">0.05</Data></Cell>
    <Cell><Data ss:Type="Number">0.28399999999999997</Data></Cell>
    <Cell><Data ss:Type="Number">4.0000000000000001E-3</Data></Cell>
    <Cell><Data ss:Type="Number">0.04</Data></Cell>
    <Cell><Data ss:Type="Number">0</Data></Cell>
    <Cell><Data ss:Type="Number">0.58899999999999997</Data></Cell>
    <Cell><Data ss:Type="Number">1.4E-2</Data></Cell>
    <Cell><Data ss:Type="Number">1.4999999999999999E-2</Data></Cell>
    <Cell><Data ss:Type="Number">99.790999999999997</Data></Cell>
   </Row>
   <Row>
    <Cell><Data ss:Type="String">A-BA1-63B_p90 </Data></Cell>
    <Cell><Data ss:Type="Number">0</Data></Cell>
    <Cell><Data ss:Type="Number">8.4000000000000005E-2</Data></Cell>
    <Cell><Data ss:Type="Number">53.665999999999997</Data></Cell>
    <Cell><Data ss:Type="Number">1.5229999999999999</Data></Cell>
    <Cell><Data ss:Type="Number">23.513000000000002</Data></Cell>
    <Cell><Data ss:Type="Number">1.845</Data></Cell>
    <Cell><Data ss:Type="Number">0.56599999999999995</Data></Cell>
    <Cell><Data ss:Type="Number">2.9000000000000001E-2</Data></Cell>
    <Cell><Data ss:Type="Number">0</Data></Cell>
    <Cell><Data ss:Type="Number">3.2000000000000001E-2</Data></Cell>
    <Cell><Data ss:Type="Number">0.309</Data></Cell>
    <Cell><Data ss:Type="Number">0</Data></Cell>
    <Cell><Data ss:Type="Number">18.771999999999998</Data></Cell>
    <Cell><Data ss:Type="Number">0.02</Data></Cell>
    <Cell><Data ss:Type="Number">5.0000000000000001E-3</Data></Cell>
    <Cell><Data ss:Type="Number">100.364</Data></Cell>
   </Row>
   <Row>
    <Cell><Data ss:Type="String">A-BA1-63B_p91 </Data></Cell>
    <Cell><Data ss:Type="Number">0</Data></Cell>
    <Cell><Data ss:Type="Number">5.8999999999999997E-2</Data></Cell>
    <Cell><Data ss:Type="Number">53.651000000000003</Data></Cell>
    <Cell><Data ss:Type="Number">1.5149999999999999</Data></Cell>
    <Cell><Data ss:Type="Number">22.997</Data></Cell>
    <Cell><Data ss:Type="Number">1.871</Data></Cell>
    <Cell><Data ss:Type="Number">0.56100000000000005</Data></Cell>
    <Cell><Data ss:Type="Number">0</Data></Cell>
    <Cell><Data ss:Type="Number">1.6E-2</Data></Cell>
    <Cell><Data ss:Type="Number">0</Data></Cell>
    <Cell><Data ss:Type="Number">0.28299999999999997</Data></Cell>
    <Cell><Data ss:Type="Number">0</Data></Cell>
    <Cell><Data ss:Type="Number">19.263000000000002</Data></Cell>
    <Cell><Data ss:Type="Number">0</Data></Cell>
    <Cell><Data ss:Type="Number">0</Data></Cell>
    <Cell><Data ss:Type="Number">100.21599999999999</Data></Cell>
   </Row>
   <Row>
    <Cell><Data ss:Type="String">A-BA1-63B_p92 </Data></Cell>
    <Cell><Data ss:Type="Number">0</Data></Cell>
    <Cell><Data ss:Type="Number">5.3999999999999999E-2</Data></Cell>
    <Cell><Data ss:Type="Number">53.912999999999997</Data></Cell>
    <Cell><Data ss:Type="Number">1.2150000000000001</Data></Cell>
    <Cell><Data ss:Type="Number">23.065000000000001</Data></Cell>
    <Cell><Data ss:Type="Number">1.8109999999999999</Data></Cell>
    <Cell><Data ss:Type="Number">0.58399999999999996</Data></Cell>
    <Cell><Data ss:Type="Number">0</Data></Cell>
    <Cell><Data ss:Type="Number">0</Data></Cell>
    <Cell><Data ss:Type="Number">1.7999999999999999E-2</Data></Cell>
    <Cell><Data ss:Type="Number">0.221</Data></Cell>
    <Cell><Data ss:Type="Number">0</Data></Cell>
    <Cell><Data ss:Type="Number">19.721</Data></Cell>
    <Cell><Data ss:Type="Number">0</Data></Cell>
    <Cell><Data ss:Type="Number">0</Data></Cell>
    <Cell><Data ss:Type="Number">100.602</Data></Cell>
   </Row>
   <Row>
    <Cell><Data ss:Type="String">A-BA1-63B_p93 </Data></Cell>
    <Cell><Data ss:Type="Number">0</Data></Cell>
    <Cell><Data ss:Type="Number">1.9E-2</Data></Cell>
    <Cell><Data ss:Type="Number">53.53</Data></Cell>
    <Cell><Data ss:Type="Number">1.6240000000000001</Data></Cell>
    <Cell><Data ss:Type="Number">23.059000000000001</Data></Cell>
    <Cell><Data ss:Type="Number">2.048</Data></Cell>
    <Cell><Data ss:Type="Number">0.56799999999999995</Data></Cell>
    <Cell><Data ss:Type="Number">0</Data></Cell>
    <Cell><Data ss:Type="Number">5.0000000000000001E-3</Data></Cell>
    <Cell><Data ss:Type="Number">0.02</Data></Cell>
    <Cell><Data ss:Type="Number">0.38700000000000001</Data></Cell>
    <Cell><Data ss:Type="Number">0</Data></Cell>
    <Cell><Data ss:Type="Number">18.593</Data></Cell>
    <Cell><Data ss:Type="Number">2.9000000000000001E-2</Data></Cell>
    <Cell><Data ss:Type="Number">3.1E-2</Data></Cell>
    <Cell><Data ss:Type="Number">99.912999999999997</Data></Cell>
   </Row>
   <Row>
    <Cell><Data ss:Type="String">A-BA1-63B_p94 </Data></Cell>
    <Cell><Data ss:Type="Number">0</Data></Cell>
    <Cell><Data ss:Type="Number">2.4E-2</Data></Cell>
    <Cell><Data ss:Type="Number">53.305</Data></Cell>
    <Cell><Data ss:Type="Number">1.6220000000000001</Data></Cell>
    <Cell><Data ss:Type="Number">22.998999999999999</Data></Cell>
    <Cell><Data ss:Type="Number">1.9510000000000001</Data></Cell>
    <Cell><Data ss:Type="Number">0.53900000000000003</Data></Cell>
    <Cell><Data ss:Type="Number">7.0000000000000001E-3</Data></Cell>
    <Cell><Data ss:Type="Number">8.9999999999999993E-3</Data></Cell>
    <Cell><Data ss:Type="Number">0</Data></Cell>
    <Cell><Data ss:Type="Number">0.27400000000000002</Data></Cell>
    <Cell><Data ss:Type="Number">1.9E-2</Data></Cell>
    <Cell><Data ss:Type="Number">19.190000000000001</Data></Cell>
    <Cell><Data ss:Type="Number">0</Data></Cell>
    <Cell><Data ss:Type="Number">0.06</Data></Cell>
    <Cell><Data ss:Type="Number">99.995000000000005</Data></Cell>
   </Row>
   <Row>
    <Cell><Data ss:Type="String">A-BA1-63B_p95 </Data></Cell>
    <Cell><Data ss:Type="Number">0</Data></Cell>
    <Cell><Data ss:Type="Number">6.2E-2</Data></Cell>
    <Cell><Data ss:Type="Number">53.143999999999998</Data></Cell>
    <Cell><Data ss:Type="Number">1.454</Data></Cell>
    <Cell><Data ss:Type="Number">23.204999999999998</Data></Cell>
    <Cell><Data ss:Type="Number">1.9219999999999999</Data></Cell>
    <Cell><Data ss:Type="Number">0.60299999999999998</Data></Cell>
    <Cell><Data ss:Type="Number">0</Data></Cell>
    <Cell><Data ss:Type="Number">5.0000000000000001E-3</Data></Cell>
    <Cell><Data ss:Type="Number">0</Data></Cell>
    <Cell><Data ss:Type="Number">0.32900000000000001</Data></Cell>
    <Cell><Data ss:Type="Number">0.01</Data></Cell>
    <Cell><Data ss:Type="Number">19.105</Data></Cell>
    <Cell><Data ss:Type="Number">8.9999999999999993E-3</Data></Cell>
    <Cell><Data ss:Type="Number">0.01</Data></Cell>
    <Cell><Data ss:Type="Number">99.855999999999995</Data></Cell>
   </Row>
   <Row>
    <Cell><Data ss:Type="String">A-BA1-63B_p96 </Data></Cell>
    <Cell><Data ss:Type="Number">0</Data></Cell>
    <Cell><Data ss:Type="Number">3.9E-2</Data></Cell>
    <Cell><Data ss:Type="Number">53.182000000000002</Data></Cell>
    <Cell><Data ss:Type="Number">2.1970000000000001</Data></Cell>
    <Cell><Data ss:Type="Number">23.123999999999999</Data></Cell>
    <Cell><Data ss:Type="Number">1.861</Data></Cell>
    <Cell><Data ss:Type="Number">0.50600000000000001</Data></Cell>
    <Cell><Data ss:Type="Number">0</Data></Cell>
    <Cell><Data ss:Type="Number">0</Data></Cell>
    <Cell><Data ss:Type="Number">0.01</Data></Cell>
    <Cell><Data ss:Type="Number">0.28000000000000003</Data></Cell>
    <Cell><Data ss:Type="Number">0</Data></Cell>
    <Cell><Data ss:Type="Number">18.541</Data></Cell>
    <Cell><Data ss:Type="Number">0</Data></Cell>
    <Cell><Data ss:Type="Number">6.3E-2</Data></Cell>
    <Cell><Data ss:Type="Number">99.802999999999997</Data></Cell>
   </Row>
   <Row>
    <Cell><Data ss:Type="String">A-BA1-63B_p97 </Data></Cell>
    <Cell><Data ss:Type="Number">0</Data></Cell>
    <Cell><Data ss:Type="Number">6.9000000000000006E-2</Data></Cell>
    <Cell><Data ss:Type="Number">52.911999999999999</Data></Cell>
    <Cell><Data ss:Type="Number">2.266</Data></Cell>
    <Cell><Data ss:Type="Number">23.073</Data></Cell>
    <Cell><Data ss:Type="Number">1.8660000000000001</Data></Cell>
    <Cell><Data ss:Type="Number">0.48199999999999998</Data></Cell>
    <Cell><Data ss:Type="Number">0</Data></Cell>
    <Cell><Data ss:Type="Number">0</Data></Cell>
    <Cell><Data ss:Type="Number">0</Data></Cell>
    <Cell><Data ss:Type="Number">0.28999999999999998</Data></Cell>
    <Cell><Data ss:Type="Number">1.4999999999999999E-2</Data></Cell>
    <Cell><Data ss:Type="Number">18.707000000000001</Data></Cell>
    <Cell><Data ss:Type="Number">5.2999999999999999E-2</Data></Cell>
    <Cell><Data ss:Type="Number">2.5999999999999999E-2</Data></Cell>
    <Cell><Data ss:Type="Number">99.756</Data></Cell>
   </Row>
   <Row>
    <Cell><Data ss:Type="String">A-BA1-63B_p98 </Data></Cell>
    <Cell><Data ss:Type="Number">0</Data></Cell>
    <Cell><Data ss:Type="Number">0.109</Data></Cell>
    <Cell><Data ss:Type="Number">53.720999999999997</Data></Cell>
    <Cell><Data ss:Type="Number">2.0739999999999998</Data></Cell>
    <Cell><Data ss:Type="Number">23.045000000000002</Data></Cell>
    <Cell><Data ss:Type="Number">1.8680000000000001</Data></Cell>
    <Cell><Data ss:Type="Number">0.61899999999999999</Data></Cell>
    <Cell><Data ss:Type="Number">1.0999999999999999E-2</Data></Cell>
    <Cell><Data ss:Type="Number">2.5000000000000001E-2</Data></Cell>
    <Cell><Data ss:Type="Number">2E-3</Data></Cell>
    <Cell><Data ss:Type="Number">0.27100000000000002</Data></Cell>
    <Cell><Data ss:Type="Number">1.2E-2</Data></Cell>
    <Cell><Data ss:Type="Number">18.96</Data></Cell>
    <Cell><Data ss:Type="Number">0.04</Data></Cell>
    <Cell><Data ss:Type="Number">2.4E-2</Data></Cell>
    <Cell><Data ss:Type="Number">100.77800000000001</Data></Cell>
   </Row>
   <Row>
    <Cell><Data ss:Type="String">A-BA1-63B_p99 </Data></Cell>
    <Cell><Data ss:Type="Number">0</Data></Cell>
    <Cell><Data ss:Type="Number">2.4420000000000002</Data></Cell>
    <Cell><Data ss:Type="Number">49.686999999999998</Data></Cell>
    <Cell><Data ss:Type="Number">31.984000000000002</Data></Cell>
    <Cell><Data ss:Type="Number">3.2000000000000001E-2</Data></Cell>
    <Cell><Data ss:Type="Number">15.551</Data></Cell>
    <Cell><Data ss:Type="Number">3.9E-2</Data></Cell>
    <Cell><Data ss:Type="Number">0</Data></Cell>
    <Cell><Data ss:Type="Number">0.12</Data></Cell>
    <Cell><Data ss:Type="Number">5.7000000000000002E-2</Data></Cell>
    <Cell><Data ss:Type="Number">1.7999999999999999E-2</Data></Cell>
    <Cell><Data ss:Type="Number">1.6E-2</Data></Cell>
    <Cell><Data ss:Type="Number">0.56000000000000005</Data></Cell>
    <Cell><Data ss:Type="Number">0</Data></Cell>
    <Cell><Data ss:Type="Number">0</Data></Cell>
    <Cell><Data ss:Type="Number">100.502</Data></Cell>
   </Row>
   <Row>
    <Cell><Data ss:Type="String">A-BA1-63B_p100 </Data></Cell>
    <Cell><Data ss:Type="Number">0</Data></Cell>
    <Cell><Data ss:Type="Number">3.198</Data></Cell>
    <Cell><Data ss:Type="Number">50.999000000000002</Data></Cell>
    <Cell><Data ss:Type="Number">30.725000000000001</Data></Cell>
    <Cell><Data ss:Type="Number">6.6000000000000003E-2</Data></Cell>
    <Cell><Data ss:Type="Number">14.315</Data></Cell>
    <Cell><Data ss:Type="Number">0</Data></Cell>
    <Cell><Data ss:Type="Number">9.9000000000000005E-2</Data></Cell>
    <Cell><Data ss:Type="Number">0.13900000000000001</Data></Cell>
    <Cell><Data ss:Type="Number">0</Data></Cell>
    <Cell><Data ss:Type="Number">3.0000000000000001E-3</Data></Cell>
    <Cell><Data ss:Type="Number">4.0000000000000001E-3</Data></Cell>
    <Cell><Data ss:Type="Number">0.58099999999999996</Data></Cell>
    <Cell><Data ss:Type="Number">0</Data></Cell>
    <Cell><Data ss:Type="Number">4.4999999999999998E-2</Data></Cell>
    <Cell><Data ss:Type="Number">100.173</Data></Cell>
   </Row>
   <Row>
    <Cell><Data ss:Type="String">A-BA1-63B_p101 </Data></Cell>
    <Cell><Data ss:Type="Number">0</Data></Cell>
    <Cell><Data ss:Type="Number">2.911</Data></Cell>
    <Cell><Data ss:Type="Number">50.542000000000002</Data></Cell>
    <Cell><Data ss:Type="Number">30.771000000000001</Data></Cell>
    <Cell><Data ss:Type="Number">5.6000000000000001E-2</Data></Cell>
    <Cell><Data ss:Type="Number">14.545</Data></Cell>
    <Cell><Data ss:Type="Number">5.2999999999999999E-2</Data></Cell>
    <Cell><Data ss:Type="Number">7.2999999999999995E-2</Data></Cell>
    <Cell><Data ss:Type="Number">0.15</Data></Cell>
    <Cell><Data ss:Type="Number">1.9E-2</Data></Cell>
    <Cell><Data ss:Type="Number">6.2E-2</Data></Cell>
    <Cell><Data ss:Type="Number">0</Data></Cell>
    <Cell><Data ss:Type="Number">0.65900000000000003</Data></Cell>
    <Cell><Data ss:Type="Number">2E-3</Data></Cell>
    <Cell><Data ss:Type="Number">0</Data></Cell>
    <Cell><Data ss:Type="Number">99.843000000000004</Data></Cell>
   </Row>
   <Row>
    <Cell><Data ss:Type="String">A-BA1-63B_p102 </Data></Cell>
    <Cell><Data ss:Type="Number">0</Data></Cell>
    <Cell><Data ss:Type="Number">0.106</Data></Cell>
    <Cell><Data ss:Type="Number">54.195</Data></Cell>
    <Cell><Data ss:Type="Number">1.524</Data></Cell>
    <Cell><Data ss:Type="Number">23.186</Data></Cell>
    <Cell><Data ss:Type="Number">1.931</Data></Cell>
    <Cell><Data ss:Type="Number">0.6</Data></Cell>
    <Cell><Data ss:Type="Number">6.9000000000000006E-2</Data></Cell>
    <Cell><Data ss:Type="Number">2.4E-2</Data></Cell>
    <Cell><Data ss:Type="Number">3.9E-2</Data></Cell>
    <Cell><Data ss:Type="Number">0.28599999999999998</Data></Cell>
    <Cell><Data ss:Type="Number">7.0000000000000001E-3</Data></Cell>
    <Cell><Data ss:Type="Number">18.684000000000001</Data></Cell>
    <Cell><Data ss:Type="Number">5.0999999999999997E-2</Data></Cell>
    <Cell><Data ss:Type="Number">1.4E-2</Data></Cell>
    <Cell><Data ss:Type="Number">100.714</Data></Cell>
   </Row>
   <Row>
    <Cell><Data ss:Type="String">A-BA1-63B_p103 </Data></Cell>
    <Cell><Data ss:Type="Number">0</Data></Cell>
    <Cell><Data ss:Type="Number">4.7E-2</Data></Cell>
    <Cell><Data ss:Type="Number">53.862000000000002</Data></Cell>
    <Cell><Data ss:Type="Number">1.2609999999999999</Data></Cell>
    <Cell><Data ss:Type="Number">23.417999999999999</Data></Cell>
    <Cell><Data ss:Type="Number">1.845</Data></Cell>
    <Cell><Data ss:Type="Number">0.70799999999999996</Data></Cell>
    <Cell><Data ss:Type="Number">0</Data></Cell>
    <Cell><Data ss:Type="Number">1E-3</Data></Cell>
    <Cell><Data ss:Type="Number">0</Data></Cell>
    <Cell><Data ss:Type="Number">0.24399999999999999</Data></Cell>
    <Cell><Data ss:Type="Number">4.0000000000000001E-3</Data></Cell>
    <Cell><Data ss:Type="Number">18.591000000000001</Data></Cell>
    <Cell><Data ss:Type="Number">0</Data></Cell>
    <Cell><Data ss:Type="Number">1.2E-2</Data></Cell>
    <Cell><Data ss:Type="Number">99.992000000000004</Data></Cell>
   </Row>
   <Row>
    <Cell><Data ss:Type="String">A-BA1-63B_p104 </Data></Cell>
    <Cell><Data ss:Type="Number">0</Data></Cell>
    <Cell><Data ss:Type="Number">6.5000000000000002E-2</Data></Cell>
    <Cell><Data ss:Type="Number">53.817</Data></Cell>
    <Cell><Data ss:Type="Number">1.169</Data></Cell>
    <Cell><Data ss:Type="Number">23.54</Data></Cell>
    <Cell><Data ss:Type="Number">1.9930000000000001</Data></Cell>
    <Cell><Data ss:Type="Number">0.622</Data></Cell>
    <Cell><Data ss:Type="Number">0</Data></Cell>
    <Cell><Data ss:Type="Number">8.0000000000000002E-3</Data></Cell>
    <Cell><Data ss:Type="Number">3.1E-2</Data></Cell>
    <Cell><Data ss:Type="Number">0.25600000000000001</Data></Cell>
    <Cell><Data ss:Type="Number">1E-3</Data></Cell>
    <Cell><Data ss:Type="Number">18.888000000000002</Data></Cell>
    <Cell><Data ss:Type="Number">1.2999999999999999E-2</Data></Cell>
    <Cell><Data ss:Type="Number">3.4000000000000002E-2</Data></Cell>
    <Cell><Data ss:Type="Number">100.437</Data></Cell>
   </Row>
   <Row>
    <Cell><Data ss:Type="String">A-BA1-63B_p105 </Data></Cell>
    <Cell><Data ss:Type="Number">0</Data></Cell>
    <Cell><Data ss:Type="Number">2.2669999999999999</Data></Cell>
    <Cell><Data ss:Type="Number">48.984000000000002</Data></Cell>
    <Cell><Data ss:Type="Number">31.808</Data></Cell>
    <Cell><Data ss:Type="Number">7.6999999999999999E-2</Data></Cell>
    <Cell><Data ss:Type="Number">15.584</Data></Cell>
    <Cell><Data ss:Type="Number">0</Data></Cell>
    <Cell><Data ss:Type="Number">1.0999999999999999E-2</Data></Cell>
    <Cell><Data ss:Type="Number">8.4000000000000005E-2</Data></Cell>
    <Cell><Data ss:Type="Number">2.1000000000000001E-2</Data></Cell>
    <Cell><Data ss:Type="Number">3.7999999999999999E-2</Data></Cell>
    <Cell><Data ss:Type="Number">0</Data></Cell>
    <Cell><Data ss:Type="Number">0.59599999999999997</Data></Cell>
    <Cell><Data ss:Type="Number">0</Data></Cell>
    <Cell><Data ss:Type="Number">3.7999999999999999E-2</Data></Cell>
    <Cell><Data ss:Type="Number">99.507999999999996</Data></Cell>
   </Row>
   <Row>
    <Cell><Data ss:Type="String">A-BA1-63B_p106 </Data></Cell>
    <Cell><Data ss:Type="Number">0</Data></Cell>
    <Cell><Data ss:Type="Number">1.9079999999999999</Data></Cell>
    <Cell><Data ss:Type="Number">48.103999999999999</Data></Cell>
    <Cell><Data ss:Type="Number">32.261000000000003</Data></Cell>
    <Cell><Data ss:Type="Number">4.5999999999999999E-2</Data></Cell>
    <Cell><Data ss:Type="Number">16.309999999999999</Data></Cell>
    <Cell><Data ss:Type="Number">1.4999999999999999E-2</Data></Cell>
    <Cell><Data ss:Type="Number">5.7000000000000002E-2</Data></Cell>
    <Cell><Data ss:Type="Number">4.4999999999999998E-2</Data></Cell>
    <Cell><Data ss:Type="Number">0</Data></Cell>
    <Cell><Data ss:Type="Number">1.2E-2</Data></Cell>
    <Cell><Data ss:Type="Number">4.0000000000000001E-3</Data></Cell>
    <Cell><Data ss:Type="Number">0.71299999999999997</Data></Cell>
    <Cell><Data ss:Type="Number">0</Data></Cell>
    <Cell><Data ss:Type="Number">0.04</Data></Cell>
    <Cell><Data ss:Type="Number">99.513999999999996</Data></Cell>
   </Row>
   <Row>
    <Cell><Data ss:Type="String">A-BA1-63B_p107 </Data></Cell>
    <Cell><Data ss:Type="Number">0</Data></Cell>
    <Cell><Data ss:Type="Number">2.8959999999999999</Data></Cell>
    <Cell><Data ss:Type="Number">49.667000000000002</Data></Cell>
    <Cell><Data ss:Type="Number">30.789000000000001</Data></Cell>
    <Cell><Data ss:Type="Number">9.9000000000000005E-2</Data></Cell>
    <Cell><Data ss:Type="Number">15.06</Data></Cell>
    <Cell><Data ss:Type="Number">0</Data></Cell>
    <Cell><Data ss:Type="Number">0</Data></Cell>
    <Cell><Data ss:Type="Number">7.8E-2</Data></Cell>
    <Cell><Data ss:Type="Number">0</Data></Cell>
    <Cell><Data ss:Type="Number">1.4E-2</Data></Cell>
    <Cell><Data ss:Type="Number">4.0000000000000001E-3</Data></Cell>
    <Cell><Data ss:Type="Number">0.64100000000000001</Data></Cell>
    <Cell><Data ss:Type="Number">0</Data></Cell>
    <Cell><Data ss:Type="Number">0.03</Data></Cell>
    <Cell><Data ss:Type="Number">99.277000000000001</Data></Cell>
   </Row>
   <Row>
    <Cell><Data ss:Type="String">A-BA1-63B_p108 </Data></Cell>
    <Cell><Data ss:Type="Number">0</Data></Cell>
    <Cell><Data ss:Type="Number">2.9000000000000001E-2</Data></Cell>
    <Cell><Data ss:Type="Number">53.101999999999997</Data></Cell>
    <Cell><Data ss:Type="Number">1.986</Data></Cell>
    <Cell><Data ss:Type="Number">22.61</Data></Cell>
    <Cell><Data ss:Type="Number">1.8029999999999999</Data></Cell>
    <Cell><Data ss:Type="Number">0.63400000000000001</Data></Cell>
    <Cell><Data ss:Type="Number">0</Data></Cell>
    <Cell><Data ss:Type="Number">0</Data></Cell>
    <Cell><Data ss:Type="Number">1.6E-2</Data></Cell>
    <Cell><Data ss:Type="Number">0.313</Data></Cell>
    <Cell><Data ss:Type="Number">6.0000000000000001E-3</Data></Cell>
    <Cell><Data ss:Type="Number">19.504000000000001</Data></Cell>
    <Cell><Data ss:Type="Number">0</Data></Cell>
    <Cell><Data ss:Type="Number">0</Data></Cell>
    <Cell><Data ss:Type="Number">100.002</Data></Cell>
   </Row>
   <Row>
    <Cell><Data ss:Type="String">A-BA1-63B_p109 </Data></Cell>
    <Cell><Data ss:Type="Number">0</Data></Cell>
    <Cell><Data ss:Type="Number">4.2999999999999997E-2</Data></Cell>
    <Cell><Data ss:Type="Number">53.441000000000003</Data></Cell>
    <Cell><Data ss:Type="Number">2.323</Data></Cell>
    <Cell><Data ss:Type="Number">23.617000000000001</Data></Cell>
    <Cell><Data ss:Type="Number">1.86</Data></Cell>
    <Cell><Data ss:Type="Number">0.59399999999999997</Data></Cell>
    <Cell><Data ss:Type="Number">0.13900000000000001</Data></Cell>
    <Cell><Data ss:Type="Number">1.6E-2</Data></Cell>
    <Cell><Data ss:Type="Number">6.5000000000000002E-2</Data></Cell>
    <Cell><Data ss:Type="Number">0.308</Data></Cell>
    <Cell><Data ss:Type="Number">2.4E-2</Data></Cell>
    <Cell><Data ss:Type="Number">19.117000000000001</Data></Cell>
    <Cell><Data ss:Type="Number">2.4E-2</Data></Cell>
    <Cell><Data ss:Type="Number">2.1999999999999999E-2</Data></Cell>
    <Cell><Data ss:Type="Number">101.58799999999999</Data></Cell>
   </Row>
   <Row>
    <Cell><Data ss:Type="String">A-BA1-63B_p110 </Data></Cell>
    <Cell><Data ss:Type="Number">0</Data></Cell>
    <Cell><Data ss:Type="Number">2.5999999999999999E-2</Data></Cell>
    <Cell><Data ss:Type="Number">53.470999999999997</Data></Cell>
    <Cell><Data ss:Type="Number">2.2789999999999999</Data></Cell>
    <Cell><Data ss:Type="Number">23.422000000000001</Data></Cell>
    <Cell><Data ss:Type="Number">1.847</Data></Cell>
    <Cell><Data ss:Type="Number">0.6</Data></Cell>
    <Cell><Data ss:Type="Number">8.7999999999999995E-2</Data></Cell>
    <Cell><Data ss:Type="Number">0</Data></Cell>
    <Cell><Data ss:Type="Number">3.0000000000000001E-3</Data></Cell>
    <Cell><Data ss:Type="Number">0.317</Data></Cell>
    <Cell><Data ss:Type="Number">0</Data></Cell>
    <Cell><Data ss:Type="Number">18.638999999999999</Data></Cell>
    <Cell><Data ss:Type="Number">7.0000000000000001E-3</Data></Cell>
    <Cell><Data ss:Type="Number">5.0999999999999997E-2</Data></Cell>
    <Cell><Data ss:Type="Number">100.75</Data></Cell>
   </Row>
   <Row>
    <Cell><Data ss:Type="String">A-BA1-63B_p111 </Data></Cell>
    <Cell><Data ss:Type="Number">0</Data></Cell>
    <Cell><Data ss:Type="Number">4.5750000000000002</Data></Cell>
    <Cell><Data ss:Type="Number">54.802</Data></Cell>
    <Cell><Data ss:Type="Number">28.346</Data></Cell>
    <Cell><Data ss:Type="Number">6.3E-2</Data></Cell>
    <Cell><Data ss:Type="Number">11.391</Data></Cell>
    <Cell><Data ss:Type="Number">2.8000000000000001E-2</Data></Cell>
    <Cell><Data ss:Type="Number">1.9E-2</Data></Cell>
    <Cell><Data ss:Type="Number">0.32300000000000001</Data></Cell>
    <Cell><Data ss:Type="Number">6.0000000000000001E-3</Data></Cell>
    <Cell><Data ss:Type="Number">3.3000000000000002E-2</Data></Cell>
    <Cell><Data ss:Type="Number">0</Data></Cell>
    <Cell><Data ss:Type="Number">0.53600000000000003</Data></Cell>
    <Cell><Data ss:Type="Number">0</Data></Cell>
    <Cell><Data ss:Type="Number">0</Data></Cell>
    <Cell><Data ss:Type="Number">100.122</Data></Cell>
   </Row>
   <Row>
    <Cell><Data ss:Type="String">A-BA1-63B_p112 </Data></Cell>
    <Cell><Data ss:Type="Number">0</Data></Cell>
    <Cell><Data ss:Type="Number">2.5609999999999999</Data></Cell>
    <Cell><Data ss:Type="Number">49.634999999999998</Data></Cell>
    <Cell><Data ss:Type="Number">31.59</Data></Cell>
    <Cell><Data ss:Type="Number">6.0999999999999999E-2</Data></Cell>
    <Cell><Data ss:Type="Number">15.488</Data></Cell>
    <Cell><Data ss:Type="Number">0</Data></Cell>
    <Cell><Data ss:Type="Number">8.0000000000000002E-3</Data></Cell>
    <Cell><Data ss:Type="Number">0.14299999999999999</Data></Cell>
    <Cell><Data ss:Type="Number">2.1000000000000001E-2</Data></Cell>
    <Cell><Data ss:Type="Number">1.9E-2</Data></Cell>
    <Cell><Data ss:Type="Number">0</Data></Cell>
    <Cell><Data ss:Type="Number">0.59199999999999997</Data></Cell>
    <Cell><Data ss:Type="Number">0</Data></Cell>
    <Cell><Data ss:Type="Number">1.4999999999999999E-2</Data></Cell>
    <Cell><Data ss:Type="Number">100.133</Data></Cell>
   </Row>
   <Row>
    <Cell><Data ss:Type="String">A-BA1-63B_p113 </Data></Cell>
    <Cell><Data ss:Type="Number">0</Data></Cell>
    <Cell><Data ss:Type="Number">4.28</Data></Cell>
    <Cell><Data ss:Type="Number">53.807000000000002</Data></Cell>
    <Cell><Data ss:Type="Number">28.684000000000001</Data></Cell>
    <Cell><Data ss:Type="Number">8.3000000000000004E-2</Data></Cell>
    <Cell><Data ss:Type="Number">11.97</Data></Cell>
    <Cell><Data ss:Type="Number">0.109</Data></Cell>
    <Cell><Data ss:Type="Number">8.4000000000000005E-2</Data></Cell>
    <Cell><Data ss:Type="Number">0.29899999999999999</Data></Cell>
    <Cell><Data ss:Type="Number">0</Data></Cell>
    <Cell><Data ss:Type="Number">5.0999999999999997E-2</Data></Cell>
    <Cell><Data ss:Type="Number">8.9999999999999993E-3</Data></Cell>
    <Cell><Data ss:Type="Number">0.64900000000000002</Data></Cell>
    <Cell><Data ss:Type="Number">0</Data></Cell>
    <Cell><Data ss:Type="Number">0</Data></Cell>
    <Cell><Data ss:Type="Number">100.023</Data></Cell>
   </Row>
   <Row>
    <Cell><Data ss:Type="String">A-BA1-63B_p114 </Data></Cell>
    <Cell><Data ss:Type="Number">0</Data></Cell>
    <Cell><Data ss:Type="Number">0.03</Data></Cell>
    <Cell><Data ss:Type="Number">54.484999999999999</Data></Cell>
    <Cell><Data ss:Type="Number">0.93400000000000005</Data></Cell>
    <Cell><Data ss:Type="Number">24.388999999999999</Data></Cell>
    <Cell><Data ss:Type="Number">1.6</Data></Cell>
    <Cell><Data ss:Type="Number">0.61099999999999999</Data></Cell>
    <Cell><Data ss:Type="Number">0.11700000000000001</Data></Cell>
    <Cell><Data ss:Type="Number">7.0000000000000001E-3</Data></Cell>
    <Cell><Data ss:Type="Number">1.7000000000000001E-2</Data></Cell>
    <Cell><Data ss:Type="Number">0.19500000000000001</Data></Cell>
    <Cell><Data ss:Type="Number">0</Data></Cell>
    <Cell><Data ss:Type="Number">17.952000000000002</Data></Cell>
    <Cell><Data ss:Type="Number">0</Data></Cell>
    <Cell><Data ss:Type="Number">0</Data></Cell>
    <Cell><Data ss:Type="Number">100.337</Data></Cell>
   </Row>
   <Row>
    <Cell><Data ss:Type="String">A-BA1-63B_p115 </Data></Cell>
    <Cell><Data ss:Type="Number">0</Data></Cell>
    <Cell><Data ss:Type="Number">4.2999999999999997E-2</Data></Cell>
    <Cell><Data ss:Type="Number">53.701000000000001</Data></Cell>
    <Cell><Data ss:Type="Number">1.629</Data></Cell>
    <Cell><Data ss:Type="Number">23.568999999999999</Data></Cell>
    <Cell><Data ss:Type="Number">1.7190000000000001</Data></Cell>
    <Cell><Data ss:Type="Number">0.52800000000000002</Data></Cell>
    <Cell><Data ss:Type="Number">5.0999999999999997E-2</Data></Cell>
    <Cell><Data ss:Type="Number">0</Data></Cell>
    <Cell><Data ss:Type="Number">0</Data></Cell>
    <Cell><Data ss:Type="Number">0.30099999999999999</Data></Cell>
    <Cell><Data ss:Type="Number">1E-3</Data></Cell>
    <Cell><Data ss:Type="Number">18.805</Data></Cell>
    <Cell><Data ss:Type="Number">3.5000000000000003E-2</Data></Cell>
    <Cell><Data ss:Type="Number">8.6999999999999994E-2</Data></Cell>
    <Cell><Data ss:Type="Number">100.46899999999999</Data></Cell>
   </Row>
   <Row>
    <Cell><Data ss:Type="String">A-BA1-63B_p116 </Data></Cell>
    <Cell><Data ss:Type="Number">0</Data></Cell>
    <Cell><Data ss:Type="Number">0.156</Data></Cell>
    <Cell><Data ss:Type="Number">52.418999999999997</Data></Cell>
    <Cell><Data ss:Type="Number">0.90300000000000002</Data></Cell>
    <Cell><Data ss:Type="Number">16.413</Data></Cell>
    <Cell><Data ss:Type="Number">5.1539999999999999</Data></Cell>
    <Cell><Data ss:Type="Number">0.89500000000000002</Data></Cell>
    <Cell><Data ss:Type="Number">5.8000000000000003E-2</Data></Cell>
    <Cell><Data ss:Type="Number">5.0000000000000001E-3</Data></Cell>
    <Cell><Data ss:Type="Number">3.0000000000000001E-3</Data></Cell>
    <Cell><Data ss:Type="Number">0.36299999999999999</Data></Cell>
    <Cell><Data ss:Type="Number">0</Data></Cell>
    <Cell><Data ss:Type="Number">24.094999999999999</Data></Cell>
    <Cell><Data ss:Type="Number">0</Data></Cell>
    <Cell><Data ss:Type="Number">0</Data></Cell>
    <Cell><Data ss:Type="Number">100.464</Data></Cell>
   </Row>
   <Row>
    <Cell><Data ss:Type="String">A-BA1-63B_p117 </Data></Cell>
    <Cell><Data ss:Type="Number">0</Data></Cell>
    <Cell><Data ss:Type="Number">2.3E-2</Data></Cell>
    <Cell><Data ss:Type="Number">53.927</Data></Cell>
    <Cell><Data ss:Type="Number">1.819</Data></Cell>
    <Cell><Data ss:Type="Number">24.835000000000001</Data></Cell>
    <Cell><Data ss:Type="Number">1.5580000000000001</Data></Cell>
    <Cell><Data ss:Type="Number">0.61599999999999999</Data></Cell>
    <Cell><Data ss:Type="Number">0</Data></Cell>
    <Cell><Data ss:Type="Number">1.4E-2</Data></Cell>
    <Cell><Data ss:Type="Number">3.0000000000000001E-3</Data></Cell>
    <Cell><Data ss:Type="Number">0.23400000000000001</Data></Cell>
    <Cell><Data ss:Type="Number">0</Data></Cell>
    <Cell><Data ss:Type="Number">17.047999999999998</Data></Cell>
    <Cell><Data ss:Type="Number">0</Data></Cell>
    <Cell><Data ss:Type="Number">4.2999999999999997E-2</Data></Cell>
    <Cell><Data ss:Type="Number">100.12</Data></Cell>
   </Row>
   <Row>
    <Cell><Data ss:Type="String">A-BA1-63B_p118 </Data></Cell>
    <Cell><Data ss:Type="Number">0</Data></Cell>
    <Cell><Data ss:Type="Number">2.8000000000000001E-2</Data></Cell>
    <Cell><Data ss:Type="Number">54.158000000000001</Data></Cell>
    <Cell><Data ss:Type="Number">1.921</Data></Cell>
    <Cell><Data ss:Type="Number">25.672999999999998</Data></Cell>
    <Cell><Data ss:Type="Number">1.5249999999999999</Data></Cell>
    <Cell><Data ss:Type="Number">0.47499999999999998</Data></Cell>
    <Cell><Data ss:Type="Number">0</Data></Cell>
    <Cell><Data ss:Type="Number">1.9E-2</Data></Cell>
    <Cell><Data ss:Type="Number">0</Data></Cell>
    <Cell><Data ss:Type="Number">0.22900000000000001</Data></Cell>
    <Cell><Data ss:Type="Number">0</Data></Cell>
    <Cell><Data ss:Type="Number">16.169</Data></Cell>
    <Cell><Data ss:Type="Number">3.1E-2</Data></Cell>
    <Cell><Data ss:Type="Number">0</Data></Cell>
    <Cell><Data ss:Type="Number">100.22799999999999</Data></Cell>
   </Row>
   <Row>
    <Cell><Data ss:Type="String">A-BA1-63B_p119 </Data></Cell>
    <Cell><Data ss:Type="Number">0</Data></Cell>
    <Cell><Data ss:Type="Number">0.14099999999999999</Data></Cell>
    <Cell><Data ss:Type="Number">51.991</Data></Cell>
    <Cell><Data ss:Type="Number">1.1080000000000001</Data></Cell>
    <Cell><Data ss:Type="Number">17.715</Data></Cell>
    <Cell><Data ss:Type="Number">7.8710000000000004</Data></Cell>
    <Cell><Data ss:Type="Number">0.68899999999999995</Data></Cell>
    <Cell><Data ss:Type="Number">0</Data></Cell>
    <Cell><Data ss:Type="Number">4.1000000000000002E-2</Data></Cell>
    <Cell><Data ss:Type="Number">0.20399999999999999</Data></Cell>
    <Cell><Data ss:Type="Number">0.42799999999999999</Data></Cell>
    <Cell><Data ss:Type="Number">0</Data></Cell>
    <Cell><Data ss:Type="Number">19.716000000000001</Data></Cell>
    <Cell><Data ss:Type="Number">0</Data></Cell>
    <Cell><Data ss:Type="Number">2.4E-2</Data></Cell>
    <Cell><Data ss:Type="Number">99.927999999999997</Data></Cell>
   </Row>
   <Row>
    <Cell><Data ss:Type="String">A-BA1-63B_p120 </Data></Cell>
    <Cell><Data ss:Type="Number">0</Data></Cell>
    <Cell><Data ss:Type="Number">4.5010000000000003</Data></Cell>
    <Cell><Data ss:Type="Number">54.398000000000003</Data></Cell>
    <Cell><Data ss:Type="Number">28.236000000000001</Data></Cell>
    <Cell><Data ss:Type="Number">6.6000000000000003E-2</Data></Cell>
    <Cell><Data ss:Type="Number">11.696</Data></Cell>
    <Cell><Data ss:Type="Number">0</Data></Cell>
    <Cell><Data ss:Type="Number">0</Data></Cell>
    <Cell><Data ss:Type="Number">0.28799999999999998</Data></Cell>
    <Cell><Data ss:Type="Number">3.9E-2</Data></Cell>
    <Cell><Data ss:Type="Number">2.1999999999999999E-2</Data></Cell>
    <Cell><Data ss:Type="Number">0</Data></Cell>
    <Cell><Data ss:Type="Number">0.59199999999999997</Data></Cell>
    <Cell><Data ss:Type="Number">0</Data></Cell>
    <Cell><Data ss:Type="Number">0</Data></Cell>
    <Cell><Data ss:Type="Number">99.837999999999994</Data></Cell>
   </Row>
   <Row>
    <Cell><Data ss:Type="String">A-BA1-63B_p121 </Data></Cell>
    <Cell><Data ss:Type="Number">0</Data></Cell>
    <Cell><Data ss:Type="Number">0.81599999999999995</Data></Cell>
    <Cell><Data ss:Type="Number">45.845999999999997</Data></Cell>
    <Cell><Data ss:Type="Number">34.427999999999997</Data></Cell>
    <Cell><Data ss:Type="Number">2.3E-2</Data></Cell>
    <Cell><Data ss:Type="Number">18.315999999999999</Data></Cell>
    <Cell><Data ss:Type="Number">8.1000000000000003E-2</Data></Cell>
    <Cell><Data ss:Type="Number">5.3999999999999999E-2</Data></Cell>
    <Cell><Data ss:Type="Number">2.5000000000000001E-2</Data></Cell>
    <Cell><Data ss:Type="Number">4.1000000000000002E-2</Data></Cell>
    <Cell><Data ss:Type="Number">0</Data></Cell>
    <Cell><Data ss:Type="Number">0</Data></Cell>
    <Cell><Data ss:Type="Number">0.50700000000000001</Data></Cell>
    <Cell><Data ss:Type="Number">0</Data></Cell>
    <Cell><Data ss:Type="Number">0</Data></Cell>
    <Cell><Data ss:Type="Number">100.137</Data></Cell>
   </Row>
   <Row>
    <Cell><Data ss:Type="String">A-BA1-63B_p122 </Data></Cell>
    <Cell><Data ss:Type="Number">0</Data></Cell>
    <Cell><Data ss:Type="Number">3.859</Data></Cell>
    <Cell><Data ss:Type="Number">53.826999999999998</Data></Cell>
    <Cell><Data ss:Type="Number">29.457000000000001</Data></Cell>
    <Cell><Data ss:Type="Number">8.5999999999999993E-2</Data></Cell>
    <Cell><Data ss:Type="Number">12.831</Data></Cell>
    <Cell><Data ss:Type="Number">0</Data></Cell>
    <Cell><Data ss:Type="Number">0</Data></Cell>
    <Cell><Data ss:Type="Number">0.23699999999999999</Data></Cell>
    <Cell><Data ss:Type="Number">1.2999999999999999E-2</Data></Cell>
    <Cell><Data ss:Type="Number">7.8E-2</Data></Cell>
    <Cell><Data ss:Type="Number">0</Data></Cell>
    <Cell><Data ss:Type="Number">0.58899999999999997</Data></Cell>
    <Cell><Data ss:Type="Number">4.2999999999999997E-2</Data></Cell>
    <Cell><Data ss:Type="Number">0.01</Data></Cell>
    <Cell><Data ss:Type="Number">101.03</Data></Cell>
   </Row>
   <Row>
    <Cell><Data ss:Type="String">A-BA1-63B_p123 </Data></Cell>
    <Cell><Data ss:Type="Number">0</Data></Cell>
    <Cell><Data ss:Type="Number">4.5190000000000001</Data></Cell>
    <Cell><Data ss:Type="Number">54.326999999999998</Data></Cell>
    <Cell><Data ss:Type="Number">28.387</Data></Cell>
    <Cell><Data ss:Type="Number">5.8000000000000003E-2</Data></Cell>
    <Cell><Data ss:Type="Number">11.766</Data></Cell>
    <Cell><Data ss:Type="Number">2.5999999999999999E-2</Data></Cell>
    <Cell><Data ss:Type="Number">1.9E-2</Data></Cell>
    <Cell><Data ss:Type="Number">0.32900000000000001</Data></Cell>
    <Cell><Data ss:Type="Number">1.6E-2</Data></Cell>
    <Cell><Data ss:Type="Number">5.8000000000000003E-2</Data></Cell>
    <Cell><Data ss:Type="Number">1E-3</Data></Cell>
    <Cell><Data ss:Type="Number">0.57899999999999996</Data></Cell>
    <Cell><Data ss:Type="Number">0.05</Data></Cell>
    <Cell><Data ss:Type="Number">0</Data></Cell>
    <Cell><Data ss:Type="Number">100.13500000000001</Data></Cell>
   </Row>
   <Row>
    <Cell><Data ss:Type="String">A-BA1-63B_p124 </Data></Cell>
    <Cell><Data ss:Type="Number">0</Data></Cell>
    <Cell><Data ss:Type="Number">3.496</Data></Cell>
    <Cell><Data ss:Type="Number">52.25</Data></Cell>
    <Cell><Data ss:Type="Number">30.146999999999998</Data></Cell>
    <Cell><Data ss:Type="Number">8.3000000000000004E-2</Data></Cell>
    <Cell><Data ss:Type="Number">13.377000000000001</Data></Cell>
    <Cell><Data ss:Type="Number">3.7999999999999999E-2</Data></Cell>
    <Cell><Data ss:Type="Number">0</Data></Cell>
    <Cell><Data ss:Type="Number">0.19</Data></Cell>
    <Cell><Data ss:Type="Number">3.2000000000000001E-2</Data></Cell>
    <Cell><Data ss:Type="Number">2.1000000000000001E-2</Data></Cell>
    <Cell><Data ss:Type="Number">0</Data></Cell>
    <Cell><Data ss:Type="Number">0.59499999999999997</Data></Cell>
    <Cell><Data ss:Type="Number">1.9E-2</Data></Cell>
    <Cell><Data ss:Type="Number">3.3000000000000002E-2</Data></Cell>
    <Cell><Data ss:Type="Number">100.28100000000001</Data></Cell>
   </Row>
   <Row>
    <Cell><Data ss:Type="String">A-BA1-63B_p125 </Data></Cell>
    <Cell><Data ss:Type="Number">0</Data></Cell>
    <Cell><Data ss:Type="Number">4.4880000000000004</Data></Cell>
    <Cell><Data ss:Type="Number">54.962000000000003</Data></Cell>
    <Cell><Data ss:Type="Number">28.108000000000001</Data></Cell>
    <Cell><Data ss:Type="Number">7.2999999999999995E-2</Data></Cell>
    <Cell><Data ss:Type="Number">11.48</Data></Cell>
    <Cell><Data ss:Type="Number">0</Data></Cell>
    <Cell><Data ss:Type="Number">4.0000000000000001E-3</Data></Cell>
    <Cell><Data ss:Type="Number">0.32200000000000001</Data></Cell>
    <Cell><Data ss:Type="Number">0</Data></Cell>
    <Cell><Data ss:Type="Number">3.3000000000000002E-2</Data></Cell>
    <Cell><Data ss:Type="Number">0</Data></Cell>
    <Cell><Data ss:Type="Number">0.54200000000000004</Data></Cell>
    <Cell><Data ss:Type="Number">0</Data></Cell>
    <Cell><Data ss:Type="Number">0</Data></Cell>
    <Cell><Data ss:Type="Number">100.012</Data></Cell>
   </Row>
   <Row>
    <Cell><Data ss:Type="String">A-BA1-63B_p126 </Data></Cell>
    <Cell><Data ss:Type="Number">0</Data></Cell>
    <Cell><Data ss:Type="Number">2.8359999999999999</Data></Cell>
    <Cell><Data ss:Type="Number">50.694000000000003</Data></Cell>
    <Cell><Data ss:Type="Number">31.1</Data></Cell>
    <Cell><Data ss:Type="Number">8.1000000000000003E-2</Data></Cell>
    <Cell><Data ss:Type="Number">14.887</Data></Cell>
    <Cell><Data ss:Type="Number">0.01</Data></Cell>
    <Cell><Data ss:Type="Number">0</Data></Cell>
    <Cell><Data ss:Type="Number">0.11899999999999999</Data></Cell>
    <Cell><Data ss:Type="Number">1.4999999999999999E-2</Data></Cell>
    <Cell><Data ss:Type="Number">6.0000000000000001E-3</Data></Cell>
    <Cell><Data ss:Type="Number">6.0000000000000001E-3</Data></Cell>
    <Cell><Data ss:Type="Number">0.56899999999999995</Data></Cell>
    <Cell><Data ss:Type="Number">0</Data></Cell>
    <Cell><Data ss:Type="Number">0</Data></Cell>
    <Cell><Data ss:Type="Number">100.322</Data></Cell>
   </Row>
   <Row>
    <Cell><Data ss:Type="String">A-BA1-63B_p127 </Data></Cell>
    <Cell><Data ss:Type="Number">0</Data></Cell>
    <Cell><Data ss:Type="Number">4.0650000000000004</Data></Cell>
    <Cell><Data ss:Type="Number">53.863</Data></Cell>
    <Cell><Data ss:Type="Number">28.943999999999999</Data></Cell>
    <Cell><Data ss:Type="Number">5.6000000000000001E-2</Data></Cell>
    <Cell><Data ss:Type="Number">12.507999999999999</Data></Cell>
    <Cell><Data ss:Type="Number">0</Data></Cell>
    <Cell><Data ss:Type="Number">4.5999999999999999E-2</Data></Cell>
    <Cell><Data ss:Type="Number">0.26800000000000002</Data></Cell>
    <Cell><Data ss:Type="Number">3.7999999999999999E-2</Data></Cell>
    <Cell><Data ss:Type="Number">3.1E-2</Data></Cell>
    <Cell><Data ss:Type="Number">6.0000000000000001E-3</Data></Cell>
    <Cell><Data ss:Type="Number">0.623</Data></Cell>
    <Cell><Data ss:Type="Number">0</Data></Cell>
    <Cell><Data ss:Type="Number">0</Data></Cell>
    <Cell><Data ss:Type="Number">100.447</Data></Cell>
   </Row>
   <Row>
    <Cell><Data ss:Type="String">A-BA1-63B_p128 </Data></Cell>
    <Cell><Data ss:Type="Number">0</Data></Cell>
    <Cell><Data ss:Type="Number">3.923</Data></Cell>
    <Cell><Data ss:Type="Number">53.079000000000001</Data></Cell>
    <Cell><Data ss:Type="Number">29.126000000000001</Data></Cell>
    <Cell><Data ss:Type="Number">7.3999999999999996E-2</Data></Cell>
    <Cell><Data ss:Type="Number">12.516999999999999</Data></Cell>
    <Cell><Data ss:Type="Number">5.8000000000000003E-2</Data></Cell>
    <Cell><Data ss:Type="Number">0</Data></Cell>
    <Cell><Data ss:Type="Number">0.26</Data></Cell>
    <Cell><Data ss:Type="Number">7.0000000000000001E-3</Data></Cell>
    <Cell><Data ss:Type="Number">2.9000000000000001E-2</Data></Cell>
    <Cell><Data ss:Type="Number">0</Data></Cell>
    <Cell><Data ss:Type="Number">0.58199999999999996</Data></Cell>
    <Cell><Data ss:Type="Number">8.9999999999999993E-3</Data></Cell>
    <Cell><Data ss:Type="Number">8.0000000000000002E-3</Data></Cell>
    <Cell><Data ss:Type="Number">99.671999999999997</Data></Cell>
   </Row>
   <Row>
    <Cell><Data ss:Type="String">A-BA1-63B_p129 </Data></Cell>
    <Cell><Data ss:Type="Number">0</Data></Cell>
    <Cell><Data ss:Type="Number">7.0999999999999994E-2</Data></Cell>
    <Cell><Data ss:Type="Number">53.805999999999997</Data></Cell>
    <Cell><Data ss:Type="Number">2.173</Data></Cell>
    <Cell><Data ss:Type="Number">24.079000000000001</Data></Cell>
    <Cell><Data ss:Type="Number">1.742</Data></Cell>
    <Cell><Data ss:Type="Number">0.49399999999999999</Data></Cell>
    <Cell><Data ss:Type="Number">0</Data></Cell>
    <Cell><Data ss:Type="Number">1.4E-2</Data></Cell>
    <Cell><Data ss:Type="Number">1.4999999999999999E-2</Data></Cell>
    <Cell><Data ss:Type="Number">0.27600000000000002</Data></Cell>
    <Cell><Data ss:Type="Number">6.0000000000000001E-3</Data></Cell>
    <Cell><Data ss:Type="Number">18.279</Data></Cell>
    <Cell><Data ss:Type="Number">1.2999999999999999E-2</Data></Cell>
    <Cell><Data ss:Type="Number">3.9E-2</Data></Cell>
    <Cell><Data ss:Type="Number">101.006</Data></Cell>
   </Row>
   <Row>
    <Cell><Data ss:Type="String">A-BA1-63B_p130 </Data></Cell>
    <Cell><Data ss:Type="Number">0</Data></Cell>
    <Cell><Data ss:Type="Number">0.04</Data></Cell>
    <Cell><Data ss:Type="Number">53.085999999999999</Data></Cell>
    <Cell><Data ss:Type="Number">1.9419999999999999</Data></Cell>
    <Cell><Data ss:Type="Number">23.202999999999999</Data></Cell>
    <Cell><Data ss:Type="Number">1.7949999999999999</Data></Cell>
    <Cell><Data ss:Type="Number">0.71499999999999997</Data></Cell>
    <Cell><Data ss:Type="Number">1.7999999999999999E-2</Data></Cell>
    <Cell><Data ss:Type="Number">0</Data></Cell>
    <Cell><Data ss:Type="Number">0</Data></Cell>
    <Cell><Data ss:Type="Number">0.27100000000000002</Data></Cell>
    <Cell><Data ss:Type="Number">0</Data></Cell>
    <Cell><Data ss:Type="Number">19.259</Data></Cell>
    <Cell><Data ss:Type="Number">0</Data></Cell>
    <Cell><Data ss:Type="Number">0.01</Data></Cell>
    <Cell><Data ss:Type="Number">100.339</Data></Cell>
   </Row>
   <Row>
    <Cell><Data ss:Type="String">A-BA1-63B_p131 </Data></Cell>
    <Cell><Data ss:Type="Number">0</Data></Cell>
    <Cell><Data ss:Type="Number">5.1999999999999998E-2</Data></Cell>
    <Cell><Data ss:Type="Number">54.313000000000002</Data></Cell>
    <Cell><Data ss:Type="Number">1.4159999999999999</Data></Cell>
    <Cell><Data ss:Type="Number">24.358000000000001</Data></Cell>
    <Cell><Data ss:Type="Number">1.8580000000000001</Data></Cell>
    <Cell><Data ss:Type="Number">0.55700000000000005</Data></Cell>
    <Cell><Data ss:Type="Number">5.0999999999999997E-2</Data></Cell>
    <Cell><Data ss:Type="Number">0</Data></Cell>
    <Cell><Data ss:Type="Number">2.9000000000000001E-2</Data></Cell>
    <Cell><Data ss:Type="Number">0.29899999999999999</Data></Cell>
    <Cell><Data ss:Type="Number">2.8000000000000001E-2</Data></Cell>
    <Cell><Data ss:Type="Number">17.635999999999999</Data></Cell>
    <Cell><Data ss:Type="Number">1.7999999999999999E-2</Data></Cell>
    <Cell><Data ss:Type="Number">1.2E-2</Data></Cell>
    <Cell><Data ss:Type="Number">100.621</Data></Cell>
   </Row>
   <Row>
    <Cell><Data ss:Type="String">A-BA1-63B_p132 </Data></Cell>
    <Cell><Data ss:Type="Number">0</Data></Cell>
    <Cell><Data ss:Type="Number">1.7709999999999999</Data></Cell>
    <Cell><Data ss:Type="Number">47.555</Data></Cell>
    <Cell><Data ss:Type="Number">33.094000000000001</Data></Cell>
    <Cell><Data ss:Type="Number">5.2999999999999999E-2</Data></Cell>
    <Cell><Data ss:Type="Number">17.067</Data></Cell>
    <Cell><Data ss:Type="Number">0</Data></Cell>
    <Cell><Data ss:Type="Number">0</Data></Cell>
    <Cell><Data ss:Type="Number">0.08</Data></Cell>
    <Cell><Data ss:Type="Number">3.6999999999999998E-2</Data></Cell>
    <Cell><Data ss:Type="Number">1.2E-2</Data></Cell>
    <Cell><Data ss:Type="Number">0</Data></Cell>
    <Cell><Data ss:Type="Number">0.496</Data></Cell>
    <Cell><Data ss:Type="Number">2.8000000000000001E-2</Data></Cell>
    <Cell><Data ss:Type="Number">8.0000000000000002E-3</Data></Cell>
    <Cell><Data ss:Type="Number">100.20099999999999</Data></Cell>
   </Row>
   <Row>
    <Cell><Data ss:Type="String">A-BA1-63B_p133 </Data></Cell>
    <Cell><Data ss:Type="Number">0</Data></Cell>
    <Cell><Data ss:Type="Number">4.1630000000000003</Data></Cell>
    <Cell><Data ss:Type="Number">53.350999999999999</Data></Cell>
    <Cell><Data ss:Type="Number">28.67</Data></Cell>
    <Cell><Data ss:Type="Number">8.4000000000000005E-2</Data></Cell>
    <Cell><Data ss:Type="Number">12.273</Data></Cell>
    <Cell><Data ss:Type="Number">0</Data></Cell>
    <Cell><Data ss:Type="Number">7.1999999999999995E-2</Data></Cell>
    <Cell><Data ss:Type="Number">0.28000000000000003</Data></Cell>
    <Cell><Data ss:Type="Number">0</Data></Cell>
    <Cell><Data ss:Type="Number">2.9000000000000001E-2</Data></Cell>
    <Cell><Data ss:Type="Number">1.0999999999999999E-2</Data></Cell>
    <Cell><Data ss:Type="Number">0.52</Data></Cell>
    <Cell><Data ss:Type="Number">1.2E-2</Data></Cell>
    <Cell><Data ss:Type="Number">0.01</Data></Cell>
    <Cell><Data ss:Type="Number">99.472999999999999</Data></Cell>
   </Row>
   <Row>
    <Cell><Data ss:Type="String">A-BA1-63B_p134 </Data></Cell>
    <Cell><Data ss:Type="Number">0</Data></Cell>
    <Cell><Data ss:Type="Number">1.474</Data></Cell>
    <Cell><Data ss:Type="Number">46.814999999999998</Data></Cell>
    <Cell><Data ss:Type="Number">33.109000000000002</Data></Cell>
    <Cell><Data ss:Type="Number">0.01</Data></Cell>
    <Cell><Data ss:Type="Number">17.507999999999999</Data></Cell>
    <Cell><Data ss:Type="Number">3.2000000000000001E-2</Data></Cell>
    <Cell><Data ss:Type="Number">0</Data></Cell>
    <Cell><Data ss:Type="Number">6.5000000000000002E-2</Data></Cell>
    <Cell><Data ss:Type="Number">0</Data></Cell>
    <Cell><Data ss:Type="Number">5.0999999999999997E-2</Data></Cell>
    <Cell><Data ss:Type="Number">0</Data></Cell>
    <Cell><Data ss:Type="Number">0.52400000000000002</Data></Cell>
    <Cell><Data ss:Type="Number">4.2000000000000003E-2</Data></Cell>
    <Cell><Data ss:Type="Number">0</Data></Cell>
    <Cell><Data ss:Type="Number">99.63</Data></Cell>
   </Row>
   <Row>
    <Cell><Data ss:Type="String">A-BA1-63B_p135 </Data></Cell>
    <Cell><Data ss:Type="Number">1.6E-2</Data></Cell>
    <Cell><Data ss:Type="Number">4.2539999999999996</Data></Cell>
    <Cell><Data ss:Type="Number">53.606000000000002</Data></Cell>
    <Cell><Data ss:Type="Number">28.762</Data></Cell>
    <Cell><Data ss:Type="Number">8.7999999999999995E-2</Data></Cell>
    <Cell><Data ss:Type="Number">12.268000000000001</Data></Cell>
    <Cell><Data ss:Type="Number">0</Data></Cell>
    <Cell><Data ss:Type="Number">0</Data></Cell>
    <Cell><Data ss:Type="Number">0.28999999999999998</Data></Cell>
    <Cell><Data ss:Type="Number">4.5999999999999999E-2</Data></Cell>
    <Cell><Data ss:Type="Number">7.0000000000000007E-2</Data></Cell>
    <Cell><Data ss:Type="Number">2E-3</Data></Cell>
    <Cell><Data ss:Type="Number">0.53</Data></Cell>
    <Cell><Data ss:Type="Number">1.4E-2</Data></Cell>
    <Cell><Data ss:Type="Number">1.2999999999999999E-2</Data></Cell>
    <Cell><Data ss:Type="Number">99.951999999999998</Data></Cell>
   </Row>
   <Row>
    <Cell><Data ss:Type="String">A-BA1-63B_p136 </Data></Cell>
    <Cell><Data ss:Type="Number">0</Data></Cell>
    <Cell><Data ss:Type="Number">3.8660000000000001</Data></Cell>
    <Cell><Data ss:Type="Number">53.283000000000001</Data></Cell>
    <Cell><Data ss:Type="Number">28.92</Data></Cell>
    <Cell><Data ss:Type="Number">5.5E-2</Data></Cell>
    <Cell><Data ss:Type="Number">12.718999999999999</Data></Cell>
    <Cell><Data ss:Type="Number">0</Data></Cell>
    <Cell><Data ss:Type="Number">6.0999999999999999E-2</Data></Cell>
    <Cell><Data ss:Type="Number">0.26500000000000001</Data></Cell>
    <Cell><Data ss:Type="Number">7.0000000000000001E-3</Data></Cell>
    <Cell><Data ss:Type="Number">2.5999999999999999E-2</Data></Cell>
    <Cell><Data ss:Type="Number">0</Data></Cell>
    <Cell><Data ss:Type="Number">8.0000000000000002E-3</Data></Cell>
    <Cell><Data ss:Type="Number">1.2E-2</Data></Cell>
    <Cell><Data ss:Type="Number">0</Data></Cell>
    <Cell><Data ss:Type="Number">99.221999999999994</Data></Cell>
   </Row>
   <Row>
    <Cell><Data ss:Type="String">A-BA1-63B_p137 </Data></Cell>
    <Cell><Data ss:Type="Number">0</Data></Cell>
    <Cell><Data ss:Type="Number">3.0859999999999999</Data></Cell>
    <Cell><Data ss:Type="Number">50.773000000000003</Data></Cell>
    <Cell><Data ss:Type="Number">30.710999999999999</Data></Cell>
    <Cell><Data ss:Type="Number">7.4999999999999997E-2</Data></Cell>
    <Cell><Data ss:Type="Number">14.531000000000001</Data></Cell>
    <Cell><Data ss:Type="Number">0</Data></Cell>
    <Cell><Data ss:Type="Number">8.0000000000000002E-3</Data></Cell>
    <Cell><Data ss:Type="Number">0.153</Data></Cell>
    <Cell><Data ss:Type="Number">3.1E-2</Data></Cell>
    <Cell><Data ss:Type="Number">0</Data></Cell>
    <Cell><Data ss:Type="Number">0</Data></Cell>
    <Cell><Data ss:Type="Number">0.64800000000000002</Data></Cell>
    <Cell><Data ss:Type="Number">0</Data></Cell>
    <Cell><Data ss:Type="Number">0</Data></Cell>
    <Cell><Data ss:Type="Number">100.01600000000001</Data></Cell>
   </Row>
   <Row>
    <Cell><Data ss:Type="String">A-BA1-63B_p138 </Data></Cell>
    <Cell><Data ss:Type="Number">0</Data></Cell>
    <Cell><Data ss:Type="Number">3.9460000000000002</Data></Cell>
    <Cell><Data ss:Type="Number">53.328000000000003</Data></Cell>
    <Cell><Data ss:Type="Number">28.847000000000001</Data></Cell>
    <Cell><Data ss:Type="Number">9.7000000000000003E-2</Data></Cell>
    <Cell><Data ss:Type="Number">12.301</Data></Cell>
    <Cell><Data ss:Type="Number">0</Data></Cell>
    <Cell><Data ss:Type="Number">4.0000000000000001E-3</Data></Cell>
    <Cell><Data ss:Type="Number">0.26200000000000001</Data></Cell>
    <Cell><Data ss:Type="Number">3.5999999999999997E-2</Data></Cell>
    <Cell><Data ss:Type="Number">6.3E-2</Data></Cell>
    <Cell><Data ss:Type="Number">0</Data></Cell>
    <Cell><Data ss:Type="Number">0</Data></Cell>
    <Cell><Data ss:Type="Number">0</Data></Cell>
    <Cell><Data ss:Type="Number">0</Data></Cell>
    <Cell><Data ss:Type="Number">98.884</Data></Cell>
   </Row>
   <Row>
    <Cell><Data ss:Type="String">A-BA1-63B_p139 </Data></Cell>
    <Cell><Data ss:Type="Number">0</Data></Cell>
    <Cell><Data ss:Type="Number">2.58</Data></Cell>
    <Cell><Data ss:Type="Number">49.695999999999998</Data></Cell>
    <Cell><Data ss:Type="Number">31.521000000000001</Data></Cell>
    <Cell><Data ss:Type="Number">0.03</Data></Cell>
    <Cell><Data ss:Type="Number">15.143000000000001</Data></Cell>
    <Cell><Data ss:Type="Number">2.1000000000000001E-2</Data></Cell>
    <Cell><Data ss:Type="Number">1.4999999999999999E-2</Data></Cell>
    <Cell><Data ss:Type="Number">0.16400000000000001</Data></Cell>
    <Cell><Data ss:Type="Number">0</Data></Cell>
    <Cell><Data ss:Type="Number">5.3999999999999999E-2</Data></Cell>
    <Cell><Data ss:Type="Number">0.01</Data></Cell>
    <Cell><Data ss:Type="Number">0</Data></Cell>
    <Cell><Data ss:Type="Number">1.9E-2</Data></Cell>
    <Cell><Data ss:Type="Number">2.5000000000000001E-2</Data></Cell>
    <Cell><Data ss:Type="Number">99.275999999999996</Data></Cell>
   </Row>
   <Row>
    <Cell><Data ss:Type="String">A-BA1-63B_p140 </Data></Cell>
    <Cell><Data ss:Type="Number">0</Data></Cell>
    <Cell><Data ss:Type="Number">4.7480000000000002</Data></Cell>
    <Cell><Data ss:Type="Number">55.551000000000002</Data></Cell>
    <Cell><Data ss:Type="Number">27.867000000000001</Data></Cell>
    <Cell><Data ss:Type="Number">6.6000000000000003E-2</Data></Cell>
    <Cell><Data ss:Type="Number">10.683</Data></Cell>
    <Cell><Data ss:Type="Number">2.8000000000000001E-2</Data></Cell>
    <Cell><Data ss:Type="Number">0</Data></Cell>
    <Cell><Data ss:Type="Number">0.34799999999999998</Data></Cell>
    <Cell><Data ss:Type="Number">1.2999999999999999E-2</Data></Cell>
    <Cell><Data ss:Type="Number">5.6000000000000001E-2</Data></Cell>
    <Cell><Data ss:Type="Number">1E-3</Data></Cell>
    <Cell><Data ss:Type="Number">0</Data></Cell>
    <Cell><Data ss:Type="Number">0</Data></Cell>
    <Cell><Data ss:Type="Number">0</Data></Cell>
    <Cell><Data ss:Type="Number">99.361000000000004</Data></Cell>
   </Row>
   <Row>
    <Cell><Data ss:Type="String">A-BA1-63B_p141 </Data></Cell>
    <Cell><Data ss:Type="Number">0</Data></Cell>
    <Cell><Data ss:Type="Number">4.1230000000000002</Data></Cell>
    <Cell><Data ss:Type="Number">53.548999999999999</Data></Cell>
    <Cell><Data ss:Type="Number">28.802</Data></Cell>
    <Cell><Data ss:Type="Number">6.6000000000000003E-2</Data></Cell>
    <Cell><Data ss:Type="Number">12.13</Data></Cell>
    <Cell><Data ss:Type="Number">0</Data></Cell>
    <Cell><Data ss:Type="Number">1.9E-2</Data></Cell>
    <Cell><Data ss:Type="Number">0.28499999999999998</Data></Cell>
    <Cell><Data ss:Type="Number">4.2999999999999997E-2</Data></Cell>
    <Cell><Data ss:Type="Number">8.2000000000000003E-2</Data></Cell>
    <Cell><Data ss:Type="Number">8.0000000000000002E-3</Data></Cell>
    <Cell><Data ss:Type="Number">0.83399999999999996</Data></Cell>
    <Cell><Data ss:Type="Number">0</Data></Cell>
    <Cell><Data ss:Type="Number">0.02</Data></Cell>
    <Cell><Data ss:Type="Number">99.959000000000003</Data></Cell>
   </Row>
   <Row>
    <Cell><Data ss:Type="String">A-BA1-63B_p142 </Data></Cell>
    <Cell><Data ss:Type="Number">0</Data></Cell>
    <Cell><Data ss:Type="Number">4.2389999999999999</Data></Cell>
    <Cell><Data ss:Type="Number">53.878</Data></Cell>
    <Cell><Data ss:Type="Number">28.577999999999999</Data></Cell>
    <Cell><Data ss:Type="Number">3.5999999999999997E-2</Data></Cell>
    <Cell><Data ss:Type="Number">11.715999999999999</Data></Cell>
    <Cell><Data ss:Type="Number">3.1E-2</Data></Cell>
    <Cell><Data ss:Type="Number">4.2000000000000003E-2</Data></Cell>
    <Cell><Data ss:Type="Number">0.28899999999999998</Data></Cell>
    <Cell><Data ss:Type="Number">5.0000000000000001E-3</Data></Cell>
    <Cell><Data ss:Type="Number">4.8000000000000001E-2</Data></Cell>
    <Cell><Data ss:Type="Number">0</Data></Cell>
    <Cell><Data ss:Type="Number">0.65400000000000003</Data></Cell>
    <Cell><Data ss:Type="Number">7.0000000000000001E-3</Data></Cell>
    <Cell><Data ss:Type="Number">0</Data></Cell>
    <Cell><Data ss:Type="Number">99.522999999999996</Data></Cell>
   </Row>
   <Row>
    <Cell><Data ss:Type="String">A-BA1-63B_p143 </Data></Cell>
    <Cell><Data ss:Type="Number">0</Data></Cell>
    <Cell><Data ss:Type="Number">4.5449999999999999</Data></Cell>
    <Cell><Data ss:Type="Number">54.27</Data></Cell>
    <Cell><Data ss:Type="Number">28.318000000000001</Data></Cell>
    <Cell><Data ss:Type="Number">4.2999999999999997E-2</Data></Cell>
    <Cell><Data ss:Type="Number">11.834</Data></Cell>
    <Cell><Data ss:Type="Number">9.9000000000000005E-2</Data></Cell>
    <Cell><Data ss:Type="Number">0</Data></Cell>
    <Cell><Data ss:Type="Number">0.311</Data></Cell>
    <Cell><Data ss:Type="Number">2.4E-2</Data></Cell>
    <Cell><Data ss:Type="Number">4.3999999999999997E-2</Data></Cell>
    <Cell><Data ss:Type="Number">5.8999999999999997E-2</Data></Cell>
    <Cell><Data ss:Type="Number">0.57799999999999996</Data></Cell>
    <Cell><Data ss:Type="Number">2.8000000000000001E-2</Data></Cell>
    <Cell><Data ss:Type="Number">0.03</Data></Cell>
    <Cell><Data ss:Type="Number">100.17</Data></Cell>
   </Row>
   <Row>
    <Cell><Data ss:Type="String">A-BA1-63B_p144 </Data></Cell>
    <Cell><Data ss:Type="Number">0</Data></Cell>
    <Cell><Data ss:Type="Number">4.2439999999999998</Data></Cell>
    <Cell><Data ss:Type="Number">54.430999999999997</Data></Cell>
    <Cell><Data ss:Type="Number">28.352</Data></Cell>
    <Cell><Data ss:Type="Number">9.0999999999999998E-2</Data></Cell>
    <Cell><Data ss:Type="Number">12.112</Data></Cell>
    <Cell><Data ss:Type="Number">6.0000000000000001E-3</Data></Cell>
    <Cell><Data ss:Type="Number">6.9000000000000006E-2</Data></Cell>
    <Cell><Data ss:Type="Number">0.33300000000000002</Data></Cell>
    <Cell><Data ss:Type="Number">2.4E-2</Data></Cell>
    <Cell><Data ss:Type="Number">8.0000000000000002E-3</Data></Cell>
    <Cell><Data ss:Type="Number">0</Data></Cell>
    <Cell><Data ss:Type="Number">0.73099999999999998</Data></Cell>
    <Cell><Data ss:Type="Number">3.5000000000000003E-2</Data></Cell>
    <Cell><Data ss:Type="Number">0.02</Data></Cell>
    <Cell><Data ss:Type="Number">100.456</Data></Cell>
   </Row>
   <Row>
    <Cell><Data ss:Type="String">A-BA1-63B_p145 </Data></Cell>
    <Cell><Data ss:Type="Number">1.7000000000000001E-2</Data></Cell>
    <Cell><Data ss:Type="Number">1.659</Data></Cell>
    <Cell><Data ss:Type="Number">48.017000000000003</Data></Cell>
    <Cell><Data ss:Type="Number">33.156999999999996</Data></Cell>
    <Cell><Data ss:Type="Number">6.4000000000000001E-2</Data></Cell>
    <Cell><Data ss:Type="Number">16.378</Data></Cell>
    <Cell><Data ss:Type="Number">0</Data></Cell>
    <Cell><Data ss:Type="Number">0</Data></Cell>
    <Cell><Data ss:Type="Number">0.155</Data></Cell>
    <Cell><Data ss:Type="Number">2E-3</Data></Cell>
    <Cell><Data ss:Type="Number">6.8000000000000005E-2</Data></Cell>
    <Cell><Data ss:Type="Number">1.4999999999999999E-2</Data></Cell>
    <Cell><Data ss:Type="Number">0.71099999999999997</Data></Cell>
    <Cell><Data ss:Type="Number">5.0000000000000001E-3</Data></Cell>
    <Cell><Data ss:Type="Number">0</Data></Cell>
    <Cell><Data ss:Type="Number">100.238</Data></Cell>
   </Row>
   <Row>
    <Cell><Data ss:Type="String">A-BA1-63B_p146 </Data></Cell>
    <Cell><Data ss:Type="Number">0</Data></Cell>
    <Cell><Data ss:Type="Number">4.6470000000000002</Data></Cell>
    <Cell><Data ss:Type="Number">54.218000000000004</Data></Cell>
    <Cell><Data ss:Type="Number">28.189</Data></Cell>
    <Cell><Data ss:Type="Number">6.6000000000000003E-2</Data></Cell>
    <Cell><Data ss:Type="Number">11.548</Data></Cell>
    <Cell><Data ss:Type="Number">0</Data></Cell>
    <Cell><Data ss:Type="Number">4.5999999999999999E-2</Data></Cell>
    <Cell><Data ss:Type="Number">0.32200000000000001</Data></Cell>
    <Cell><Data ss:Type="Number">5.7000000000000002E-2</Data></Cell>
    <Cell><Data ss:Type="Number">0.02</Data></Cell>
    <Cell><Data ss:Type="Number">2.3E-2</Data></Cell>
    <Cell><Data ss:Type="Number">0.54700000000000004</Data></Cell>
    <Cell><Data ss:Type="Number">0</Data></Cell>
    <Cell><Data ss:Type="Number">0</Data></Cell>
    <Cell><Data ss:Type="Number">99.677999999999997</Data></Cell>
   </Row>
   <Row>
    <Cell><Data ss:Type="String">A-BA1-63B_p147 </Data></Cell>
    <Cell><Data ss:Type="Number">0</Data></Cell>
    <Cell><Data ss:Type="Number">4.2190000000000003</Data></Cell>
    <Cell><Data ss:Type="Number">54.933</Data></Cell>
    <Cell><Data ss:Type="Number">28.413</Data></Cell>
    <Cell><Data ss:Type="Number">8.6999999999999994E-2</Data></Cell>
    <Cell><Data ss:Type="Number">11.738</Data></Cell>
    <Cell><Data ss:Type="Number">9.6000000000000002E-2</Data></Cell>
    <Cell><Data ss:Type="Number">0</Data></Cell>
    <Cell><Data ss:Type="Number">0.309</Data></Cell>
    <Cell><Data ss:Type="Number">5.0000000000000001E-3</Data></Cell>
    <Cell><Data ss:Type="Number">3.4000000000000002E-2</Data></Cell>
    <Cell><Data ss:Type="Number">0</Data></Cell>
    <Cell><Data ss:Type="Number">0.625</Data></Cell>
    <Cell><Data ss:Type="Number">2E-3</Data></Cell>
    <Cell><Data ss:Type="Number">0</Data></Cell>
    <Cell><Data ss:Type="Number">100.461</Data></Cell>
   </Row>
   <Row>
    <Cell><Data ss:Type="String">A-BA1-63B_p148 </Data></Cell>
    <Cell><Data ss:Type="Number">0</Data></Cell>
    <Cell><Data ss:Type="Number">9.8000000000000004E-2</Data></Cell>
    <Cell><Data ss:Type="Number">53.930999999999997</Data></Cell>
    <Cell><Data ss:Type="Number">1.52</Data></Cell>
    <Cell><Data ss:Type="Number">23.247</Data></Cell>
    <Cell><Data ss:Type="Number">1.796</Data></Cell>
    <Cell><Data ss:Type="Number">0.68500000000000005</Data></Cell>
    <Cell><Data ss:Type="Number">1.7999999999999999E-2</Data></Cell>
    <Cell><Data ss:Type="Number">5.0000000000000001E-3</Data></Cell>
    <Cell><Data ss:Type="Number">0</Data></Cell>
    <Cell><Data ss:Type="Number">0.28899999999999998</Data></Cell>
    <Cell><Data ss:Type="Number">0</Data></Cell>
    <Cell><Data ss:Type="Number">19.346</Data></Cell>
    <Cell><Data ss:Type="Number">2.9000000000000001E-2</Data></Cell>
    <Cell><Data ss:Type="Number">7.1999999999999995E-2</Data></Cell>
    <Cell><Data ss:Type="Number">101.036</Data></Cell>
   </Row>
   <Row>
    <Cell><Data ss:Type="String">A-BA1-63B_p149 </Data></Cell>
    <Cell><Data ss:Type="Number">0</Data></Cell>
    <Cell><Data ss:Type="Number">7.2999999999999995E-2</Data></Cell>
    <Cell><Data ss:Type="Number">53.417999999999999</Data></Cell>
    <Cell><Data ss:Type="Number">1.55</Data></Cell>
    <Cell><Data ss:Type="Number">23.035</Data></Cell>
    <Cell><Data ss:Type="Number">1.7310000000000001</Data></Cell>
    <Cell><Data ss:Type="Number">0.59699999999999998</Data></Cell>
    <Cell><Data ss:Type="Number">7.5999999999999998E-2</Data></Cell>
    <Cell><Data ss:Type="Number">8.0000000000000002E-3</Data></Cell>
    <Cell><Data ss:Type="Number">0</Data></Cell>
    <Cell><Data ss:Type="Number">0.23699999999999999</Data></Cell>
    <Cell><Data ss:Type="Number">7.0000000000000001E-3</Data></Cell>
    <Cell><Data ss:Type="Number">19.268999999999998</Data></Cell>
    <Cell><Data ss:Type="Number">0</Data></Cell>
    <Cell><Data ss:Type="Number">0</Data></Cell>
    <Cell><Data ss:Type="Number">99.998999999999995</Data></Cell>
   </Row>
   <Row>
    <Cell><Data ss:Type="String">A-BA1-63B_p150 </Data></Cell>
    <Cell><Data ss:Type="Number">0</Data></Cell>
    <Cell><Data ss:Type="Number">0.125</Data></Cell>
    <Cell><Data ss:Type="Number">54.604999999999997</Data></Cell>
    <Cell><Data ss:Type="Number">1.139</Data></Cell>
    <Cell><Data ss:Type="Number">23.167000000000002</Data></Cell>
    <Cell><Data ss:Type="Number">1.8979999999999999</Data></Cell>
    <Cell><Data ss:Type="Number">0.66600000000000004</Data></Cell>
    <Cell><Data ss:Type="Number">5.8000000000000003E-2</Data></Cell>
    <Cell><Data ss:Type="Number">2.5999999999999999E-2</Data></Cell>
    <Cell><Data ss:Type="Number">0</Data></Cell>
    <Cell><Data ss:Type="Number">0.22900000000000001</Data></Cell>
    <Cell><Data ss:Type="Number">8.0000000000000002E-3</Data></Cell>
    <Cell><Data ss:Type="Number">18.936</Data></Cell>
    <Cell><Data ss:Type="Number">2.4E-2</Data></Cell>
    <Cell><Data ss:Type="Number">0</Data></Cell>
    <Cell><Data ss:Type="Number">100.879</Data></Cell>
   </Row>
   <Row>
    <Cell><Data ss:Type="String">A-BA1-63B_p155 </Data></Cell>
    <Cell><Data ss:Type="Number">0</Data></Cell>
    <Cell><Data ss:Type="Number">5.0999999999999997E-2</Data></Cell>
    <Cell><Data ss:Type="Number">53.421999999999997</Data></Cell>
    <Cell><Data ss:Type="Number">1.66</Data></Cell>
    <Cell><Data ss:Type="Number">23.024000000000001</Data></Cell>
    <Cell><Data ss:Type="Number">1.7310000000000001</Data></Cell>
    <Cell><Data ss:Type="Number">0.52300000000000002</Data></Cell>
    <Cell><Data ss:Type="Number">0</Data></Cell>
    <Cell><Data ss:Type="Number">1E-3</Data></Cell>
    <Cell><Data ss:Type="Number">5.0000000000000001E-3</Data></Cell>
    <Cell><Data ss:Type="Number">0.315</Data></Cell>
    <Cell><Data ss:Type="Number">5.0000000000000001E-3</Data></Cell>
    <Cell><Data ss:Type="Number">19.628</Data></Cell>
    <Cell><Data ss:Type="Number">7.0000000000000001E-3</Data></Cell>
    <Cell><Data ss:Type="Number">5.1999999999999998E-2</Data></Cell>
    <Cell><Data ss:Type="Number">100.423</Data></Cell>
   </Row>
   <Row>
    <Cell><Data ss:Type="String">A-BA1-63B_p156 </Data></Cell>
    <Cell><Data ss:Type="Number">0</Data></Cell>
    <Cell><Data ss:Type="Number">7.0999999999999994E-2</Data></Cell>
    <Cell><Data ss:Type="Number">53.798000000000002</Data></Cell>
    <Cell><Data ss:Type="Number">1.5649999999999999</Data></Cell>
    <Cell><Data ss:Type="Number">22.896000000000001</Data></Cell>
    <Cell><Data ss:Type="Number">1.857</Data></Cell>
    <Cell><Data ss:Type="Number">0.64</Data></Cell>
    <Cell><Data ss:Type="Number">0</Data></Cell>
    <Cell><Data ss:Type="Number">1.7000000000000001E-2</Data></Cell>
    <Cell><Data ss:Type="Number">0</Data></Cell>
    <Cell><Data ss:Type="Number">0.32100000000000001</Data></Cell>
    <Cell><Data ss:Type="Number">0</Data></Cell>
    <Cell><Data ss:Type="Number">19.256</Data></Cell>
    <Cell><Data ss:Type="Number">2.1999999999999999E-2</Data></Cell>
    <Cell><Data ss:Type="Number">0.01</Data></Cell>
    <Cell><Data ss:Type="Number">100.453</Data></Cell>
   </Row>
   <Row>
    <Cell><Data ss:Type="String">A-BA1-63B_p157 </Data></Cell>
    <Cell><Data ss:Type="Number">0</Data></Cell>
    <Cell><Data ss:Type="Number">0.10100000000000001</Data></Cell>
    <Cell><Data ss:Type="Number">53.052999999999997</Data></Cell>
    <Cell><Data ss:Type="Number">2.2440000000000002</Data></Cell>
    <Cell><Data ss:Type="Number">22.972000000000001</Data></Cell>
    <Cell><Data ss:Type="Number">1.81</Data></Cell>
    <Cell><Data ss:Type="Number">0.59299999999999997</Data></Cell>
    <Cell><Data ss:Type="Number">9.0999999999999998E-2</Data></Cell>
    <Cell><Data ss:Type="Number">5.0000000000000001E-3</Data></Cell>
    <Cell><Data ss:Type="Number">5.3999999999999999E-2</Data></Cell>
    <Cell><Data ss:Type="Number">0.27600000000000002</Data></Cell>
    <Cell><Data ss:Type="Number">8.9999999999999993E-3</Data></Cell>
    <Cell><Data ss:Type="Number">19.221</Data></Cell>
    <Cell><Data ss:Type="Number">1.7999999999999999E-2</Data></Cell>
    <Cell><Data ss:Type="Number">2.4E-2</Data></Cell>
    <Cell><Data ss:Type="Number">100.46899999999999</Data></Cell>
   </Row>
   <Row>
    <Cell><Data ss:Type="String">A-BA1-63B_p158 </Data></Cell>
    <Cell><Data ss:Type="Number">0</Data></Cell>
    <Cell><Data ss:Type="Number">5.3999999999999999E-2</Data></Cell>
    <Cell><Data ss:Type="Number">52.7</Data></Cell>
    <Cell><Data ss:Type="Number">2.3530000000000002</Data></Cell>
    <Cell><Data ss:Type="Number">22.404</Data></Cell>
    <Cell><Data ss:Type="Number">1.7509999999999999</Data></Cell>
    <Cell><Data ss:Type="Number">0.55700000000000005</Data></Cell>
    <Cell><Data ss:Type="Number">3.3000000000000002E-2</Data></Cell>
    <Cell><Data ss:Type="Number">1.9E-2</Data></Cell>
    <Cell><Data ss:Type="Number">0</Data></Cell>
    <Cell><Data ss:Type="Number">0.35099999999999998</Data></Cell>
    <Cell><Data ss:Type="Number">0</Data></Cell>
    <Cell><Data ss:Type="Number">19.373999999999999</Data></Cell>
    <Cell><Data ss:Type="Number">3.3000000000000002E-2</Data></Cell>
    <Cell><Data ss:Type="Number">4.1000000000000002E-2</Data></Cell>
    <Cell><Data ss:Type="Number">99.67</Data></Cell>
   </Row>
   <Row>
    <Cell><Data ss:Type="String">A-BA1-63B_p159 </Data></Cell>
    <Cell><Data ss:Type="Number">0</Data></Cell>
    <Cell><Data ss:Type="Number">5.8000000000000003E-2</Data></Cell>
    <Cell><Data ss:Type="Number">52.517000000000003</Data></Cell>
    <Cell><Data ss:Type="Number">2.2949999999999999</Data></Cell>
    <Cell><Data ss:Type="Number">22.738</Data></Cell>
    <Cell><Data ss:Type="Number">1.819</Data></Cell>
    <Cell><Data ss:Type="Number">0.53500000000000003</Data></Cell>
    <Cell><Data ss:Type="Number">9.4E-2</Data></Cell>
    <Cell><Data ss:Type="Number">2E-3</Data></Cell>
    <Cell><Data ss:Type="Number">0</Data></Cell>
    <Cell><Data ss:Type="Number">0.33200000000000002</Data></Cell>
    <Cell><Data ss:Type="Number">3.0000000000000001E-3</Data></Cell>
    <Cell><Data ss:Type="Number">19.355</Data></Cell>
    <Cell><Data ss:Type="Number">3.1E-2</Data></Cell>
    <Cell><Data ss:Type="Number">5.0000000000000001E-3</Data></Cell>
    <Cell><Data ss:Type="Number">99.783000000000001</Data></Cell>
   </Row>
   <Row>
    <Cell><Data ss:Type="String">A-BA1-63B_p161 </Data></Cell>
    <Cell><Data ss:Type="Number">0</Data></Cell>
    <Cell><Data ss:Type="Number">3.5000000000000003E-2</Data></Cell>
    <Cell><Data ss:Type="Number">37.579000000000001</Data></Cell>
    <Cell><Data ss:Type="Number">4.3999999999999997E-2</Data></Cell>
    <Cell><Data ss:Type="Number">31.013999999999999</Data></Cell>
    <Cell><Data ss:Type="Number">0.17199999999999999</Data></Cell>
    <Cell><Data ss:Type="Number">0.66900000000000004</Data></Cell>
    <Cell><Data ss:Type="Number">0</Data></Cell>
    <Cell><Data ss:Type="Number">6.0000000000000001E-3</Data></Cell>
    <Cell><Data ss:Type="Number">6.9000000000000006E-2</Data></Cell>
    <Cell><Data ss:Type="Number">2.5999999999999999E-2</Data></Cell>
    <Cell><Data ss:Type="Number">8.9999999999999993E-3</Data></Cell>
    <Cell><Data ss:Type="Number">31.125</Data></Cell>
    <Cell><Data ss:Type="Number">2E-3</Data></Cell>
    <Cell><Data ss:Type="Number">0</Data></Cell>
    <Cell><Data ss:Type="Number">100.748</Data></Cell>
   </Row>
   <Row>
    <Cell><Data ss:Type="String">A-BA1-63B_p162 </Data></Cell>
    <Cell><Data ss:Type="Number">0</Data></Cell>
    <Cell><Data ss:Type="Number">0</Data></Cell>
    <Cell><Data ss:Type="Number">37.613</Data></Cell>
    <Cell><Data ss:Type="Number">1.7999999999999999E-2</Data></Cell>
    <Cell><Data ss:Type="Number">32.774999999999999</Data></Cell>
    <Cell><Data ss:Type="Number">0.14299999999999999</Data></Cell>
    <Cell><Data ss:Type="Number">0.55400000000000005</Data></Cell>
    <Cell><Data ss:Type="Number">0</Data></Cell>
    <Cell><Data ss:Type="Number">1E-3</Data></Cell>
    <Cell><Data ss:Type="Number">5.2999999999999999E-2</Data></Cell>
    <Cell><Data ss:Type="Number">4.3999999999999997E-2</Data></Cell>
    <Cell><Data ss:Type="Number">1.2E-2</Data></Cell>
    <Cell><Data ss:Type="Number">29.471</Data></Cell>
    <Cell><Data ss:Type="Number">2.7E-2</Data></Cell>
    <Cell><Data ss:Type="Number">0</Data></Cell>
    <Cell><Data ss:Type="Number">100.708</Data></Cell>
   </Row>
   <Row>
    <Cell><Data ss:Type="String">A-BA1-63B_p163 </Data></Cell>
    <Cell><Data ss:Type="Number">0</Data></Cell>
    <Cell><Data ss:Type="Number">6.4000000000000001E-2</Data></Cell>
    <Cell><Data ss:Type="Number">53.512999999999998</Data></Cell>
    <Cell><Data ss:Type="Number">1.302</Data></Cell>
    <Cell><Data ss:Type="Number">22.544</Data></Cell>
    <Cell><Data ss:Type="Number">1.8819999999999999</Data></Cell>
    <Cell><Data ss:Type="Number">0.55100000000000005</Data></Cell>
    <Cell><Data ss:Type="Number">1.4999999999999999E-2</Data></Cell>
    <Cell><Data ss:Type="Number">7.0000000000000001E-3</Data></Cell>
    <Cell><Data ss:Type="Number">0</Data></Cell>
    <Cell><Data ss:Type="Number">0.317</Data></Cell>
    <Cell><Data ss:Type="Number">0</Data></Cell>
    <Cell><Data ss:Type="Number">19.957000000000001</Data></Cell>
    <Cell><Data ss:Type="Number">3.3000000000000002E-2</Data></Cell>
    <Cell><Data ss:Type="Number">0</Data></Cell>
    <Cell><Data ss:Type="Number">100.185</Data></Cell>
   </Row>
   <Row>
    <Cell><Data ss:Type="String">A-BA1-63B_p165 </Data></Cell>
    <Cell><Data ss:Type="Number">0</Data></Cell>
    <Cell><Data ss:Type="Number">8.3000000000000004E-2</Data></Cell>
    <Cell><Data ss:Type="Number">53.533999999999999</Data></Cell>
    <Cell><Data ss:Type="Number">1.619</Data></Cell>
    <Cell><Data ss:Type="Number">22.928000000000001</Data></Cell>
    <Cell><Data ss:Type="Number">1.929</Data></Cell>
    <Cell><Data ss:Type="Number">0.55600000000000005</Data></Cell>
    <Cell><Data ss:Type="Number">0</Data></Cell>
    <Cell><Data ss:Type="Number">5.0000000000000001E-3</Data></Cell>
    <Cell><Data ss:Type="Number">0</Data></Cell>
    <Cell><Data ss:Type="Number">0.33800000000000002</Data></Cell>
    <Cell><Data ss:Type="Number">0</Data></Cell>
    <Cell><Data ss:Type="Number">19.712</Data></Cell>
    <Cell><Data ss:Type="Number">0.02</Data></Cell>
    <Cell><Data ss:Type="Number">0.05</Data></Cell>
    <Cell><Data ss:Type="Number">100.774</Data></Cell>
   </Row>
   <Row>
    <Cell><Data ss:Type="String">A-BA1-63B_p166 </Data></Cell>
    <Cell><Data ss:Type="Number">0</Data></Cell>
    <Cell><Data ss:Type="Number">3.3000000000000002E-2</Data></Cell>
    <Cell><Data ss:Type="Number">53.493000000000002</Data></Cell>
    <Cell><Data ss:Type="Number">2.2200000000000002</Data></Cell>
    <Cell><Data ss:Type="Number">23.826000000000001</Data></Cell>
    <Cell><Data ss:Type="Number">1.726</Data></Cell>
    <Cell><Data ss:Type="Number">0.42899999999999999</Data></Cell>
    <Cell><Data ss:Type="Number">1.0999999999999999E-2</Data></Cell>
    <Cell><Data ss:Type="Number">0</Data></Cell>
    <Cell><Data ss:Type="Number">0</Data></Cell>
    <Cell><Data ss:Type="Number">0.23200000000000001</Data></Cell>
    <Cell><Data ss:Type="Number">0</Data></Cell>
    <Cell><Data ss:Type="Number">18.582000000000001</Data></Cell>
    <Cell><Data ss:Type="Number">2.1999999999999999E-2</Data></Cell>
    <Cell><Data ss:Type="Number">1.4E-2</Data></Cell>
    <Cell><Data ss:Type="Number">100.58799999999999</Data></Cell>
   </Row>
   <Row>
    <Cell><Data ss:Type="String">A-BA1-63B_p167 </Data></Cell>
    <Cell><Data ss:Type="Number">0</Data></Cell>
    <Cell><Data ss:Type="Number">4.9000000000000002E-2</Data></Cell>
    <Cell><Data ss:Type="Number">53.463000000000001</Data></Cell>
    <Cell><Data ss:Type="Number">2.1059999999999999</Data></Cell>
    <Cell><Data ss:Type="Number">22.952999999999999</Data></Cell>
    <Cell><Data ss:Type="Number">1.756</Data></Cell>
    <Cell><Data ss:Type="Number">0.57199999999999995</Data></Cell>
    <Cell><Data ss:Type="Number">2.9000000000000001E-2</Data></Cell>
    <Cell><Data ss:Type="Number">2E-3</Data></Cell>
    <Cell><Data ss:Type="Number">0</Data></Cell>
    <Cell><Data ss:Type="Number">0.26600000000000001</Data></Cell>
    <Cell><Data ss:Type="Number">0</Data></Cell>
    <Cell><Data ss:Type="Number">19.495000000000001</Data></Cell>
    <Cell><Data ss:Type="Number">5.2999999999999999E-2</Data></Cell>
    <Cell><Data ss:Type="Number">9.2999999999999999E-2</Data></Cell>
    <Cell><Data ss:Type="Number">100.837</Data></Cell>
   </Row>
   <Row>
    <Cell><Data ss:Type="String">A-BA1-63B_p168 </Data></Cell>
    <Cell><Data ss:Type="Number">0</Data></Cell>
    <Cell><Data ss:Type="Number">0.315</Data></Cell>
    <Cell><Data ss:Type="Number">52.558</Data></Cell>
    <Cell><Data ss:Type="Number">2.0990000000000002</Data></Cell>
    <Cell><Data ss:Type="Number">15.247999999999999</Data></Cell>
    <Cell><Data ss:Type="Number">18.88</Data></Cell>
    <Cell><Data ss:Type="Number">0.32800000000000001</Data></Cell>
    <Cell><Data ss:Type="Number">0</Data></Cell>
    <Cell><Data ss:Type="Number">5.0000000000000001E-3</Data></Cell>
    <Cell><Data ss:Type="Number">2.5000000000000001E-2</Data></Cell>
    <Cell><Data ss:Type="Number">0.496</Data></Cell>
    <Cell><Data ss:Type="Number">2E-3</Data></Cell>
    <Cell><Data ss:Type="Number">10.305</Data></Cell>
    <Cell><Data ss:Type="Number">3.9E-2</Data></Cell>
    <Cell><Data ss:Type="Number">0.04</Data></Cell>
    <Cell><Data ss:Type="Number">100.34</Data></Cell>
   </Row>
   <Row>
    <Cell><Data ss:Type="String">A-BA1-63C_p1 </Data></Cell>
    <Cell><Data ss:Type="Number">0</Data></Cell>
    <Cell><Data ss:Type="Number">2.1379999999999999</Data></Cell>
    <Cell><Data ss:Type="Number">49.125999999999998</Data></Cell>
    <Cell><Data ss:Type="Number">32.767000000000003</Data></Cell>
    <Cell><Data ss:Type="Number">5.1999999999999998E-2</Data></Cell>
    <Cell><Data ss:Type="Number">15.991</Data></Cell>
    <Cell><Data ss:Type="Number">7.0000000000000007E-2</Data></Cell>
    <Cell><Data ss:Type="Number">0</Data></Cell>
    <Cell><Data ss:Type="Number">8.4000000000000005E-2</Data></Cell>
    <Cell><Data ss:Type="Number">1.4999999999999999E-2</Data></Cell>
    <Cell><Data ss:Type="Number">3.5999999999999997E-2</Data></Cell>
    <Cell><Data ss:Type="Number">0</Data></Cell>
    <Cell><Data ss:Type="Number">0.55200000000000005</Data></Cell>
    <Cell><Data ss:Type="Number">1.7000000000000001E-2</Data></Cell>
    <Cell><Data ss:Type="Number">0</Data></Cell>
    <Cell><Data ss:Type="Number">100.848</Data></Cell>
   </Row>
   <Row>
    <Cell><Data ss:Type="String">A-BA1-63C_p2 </Data></Cell>
    <Cell><Data ss:Type="Number">0</Data></Cell>
    <Cell><Data ss:Type="Number">0.39700000000000002</Data></Cell>
    <Cell><Data ss:Type="Number">49.999000000000002</Data></Cell>
    <Cell><Data ss:Type="Number">4.2080000000000002</Data></Cell>
    <Cell><Data ss:Type="Number">13.349</Data></Cell>
    <Cell><Data ss:Type="Number">19.411000000000001</Data></Cell>
    <Cell><Data ss:Type="Number">0.33100000000000002</Data></Cell>
    <Cell><Data ss:Type="Number">0</Data></Cell>
    <Cell><Data ss:Type="Number">0.01</Data></Cell>
    <Cell><Data ss:Type="Number">0.09</Data></Cell>
    <Cell><Data ss:Type="Number">0.96699999999999997</Data></Cell>
    <Cell><Data ss:Type="Number">1.7000000000000001E-2</Data></Cell>
    <Cell><Data ss:Type="Number">10.754</Data></Cell>
    <Cell><Data ss:Type="Number">1.2E-2</Data></Cell>
    <Cell><Data ss:Type="Number">2.3E-2</Data></Cell>
    <Cell><Data ss:Type="Number">99.563999999999993</Data></Cell>
   </Row>
   <Row>
    <Cell><Data ss:Type="String">A-BA1-63C_p3 </Data></Cell>
    <Cell><Data ss:Type="Number">0</Data></Cell>
    <Cell><Data ss:Type="Number">0.32600000000000001</Data></Cell>
    <Cell><Data ss:Type="Number">51.103000000000002</Data></Cell>
    <Cell><Data ss:Type="Number">3.093</Data></Cell>
    <Cell><Data ss:Type="Number">14.215999999999999</Data></Cell>
    <Cell><Data ss:Type="Number">18.972000000000001</Data></Cell>
    <Cell><Data ss:Type="Number">0.38600000000000001</Data></Cell>
    <Cell><Data ss:Type="Number">0</Data></Cell>
    <Cell><Data ss:Type="Number">0</Data></Cell>
    <Cell><Data ss:Type="Number">0</Data></Cell>
    <Cell><Data ss:Type="Number">0.625</Data></Cell>
    <Cell><Data ss:Type="Number">0</Data></Cell>
    <Cell><Data ss:Type="Number">10.704000000000001</Data></Cell>
    <Cell><Data ss:Type="Number">0</Data></Cell>
    <Cell><Data ss:Type="Number">6.3E-2</Data></Cell>
    <Cell><Data ss:Type="Number">99.488</Data></Cell>
   </Row>
   <Row>
    <Cell><Data ss:Type="String">A-BA1-63C_p4 </Data></Cell>
    <Cell><Data ss:Type="Number">0</Data></Cell>
    <Cell><Data ss:Type="Number">0.33500000000000002</Data></Cell>
    <Cell><Data ss:Type="Number">51.134999999999998</Data></Cell>
    <Cell><Data ss:Type="Number">2.9729999999999999</Data></Cell>
    <Cell><Data ss:Type="Number">14.397</Data></Cell>
    <Cell><Data ss:Type="Number">18.318000000000001</Data></Cell>
    <Cell><Data ss:Type="Number">0.375</Data></Cell>
    <Cell><Data ss:Type="Number">0</Data></Cell>
    <Cell><Data ss:Type="Number">2.1999999999999999E-2</Data></Cell>
    <Cell><Data ss:Type="Number">7.2999999999999995E-2</Data></Cell>
    <Cell><Data ss:Type="Number">0.629</Data></Cell>
    <Cell><Data ss:Type="Number">0.01</Data></Cell>
    <Cell><Data ss:Type="Number">11.114000000000001</Data></Cell>
    <Cell><Data ss:Type="Number">3.3000000000000002E-2</Data></Cell>
    <Cell><Data ss:Type="Number">8.7999999999999995E-2</Data></Cell>
    <Cell><Data ss:Type="Number">99.5</Data></Cell>
   </Row>
   <Row>
    <Cell><Data ss:Type="String">A-BA1-63C_p7 </Data></Cell>
    <Cell><Data ss:Type="Number">0</Data></Cell>
    <Cell><Data ss:Type="Number">0.36599999999999999</Data></Cell>
    <Cell><Data ss:Type="Number">51.287999999999997</Data></Cell>
    <Cell><Data ss:Type="Number">2.7839999999999998</Data></Cell>
    <Cell><Data ss:Type="Number">14.271000000000001</Data></Cell>
    <Cell><Data ss:Type="Number">18.925999999999998</Data></Cell>
    <Cell><Data ss:Type="Number">0.41699999999999998</Data></Cell>
    <Cell><Data ss:Type="Number">0</Data></Cell>
    <Cell><Data ss:Type="Number">0</Data></Cell>
    <Cell><Data ss:Type="Number">1E-3</Data></Cell>
    <Cell><Data ss:Type="Number">0.6</Data></Cell>
    <Cell><Data ss:Type="Number">0</Data></Cell>
    <Cell><Data ss:Type="Number">11.259</Data></Cell>
    <Cell><Data ss:Type="Number">8.9999999999999993E-3</Data></Cell>
    <Cell><Data ss:Type="Number">0.05</Data></Cell>
    <Cell><Data ss:Type="Number">99.971000000000004</Data></Cell>
   </Row>
   <Row>
    <Cell><Data ss:Type="String">A-BA1-63C_p8 </Data></Cell>
    <Cell><Data ss:Type="Number">0</Data></Cell>
    <Cell><Data ss:Type="Number">0.33800000000000002</Data></Cell>
    <Cell><Data ss:Type="Number">52.63</Data></Cell>
    <Cell><Data ss:Type="Number">1.722</Data></Cell>
    <Cell><Data ss:Type="Number">14.797000000000001</Data></Cell>
    <Cell><Data ss:Type="Number">19.213999999999999</Data></Cell>
    <Cell><Data ss:Type="Number">0.40300000000000002</Data></Cell>
    <Cell><Data ss:Type="Number">1.0999999999999999E-2</Data></Cell>
    <Cell><Data ss:Type="Number">0</Data></Cell>
    <Cell><Data ss:Type="Number">0.03</Data></Cell>
    <Cell><Data ss:Type="Number">0.42799999999999999</Data></Cell>
    <Cell><Data ss:Type="Number">0</Data></Cell>
    <Cell><Data ss:Type="Number">10.500999999999999</Data></Cell>
    <Cell><Data ss:Type="Number">7.0000000000000001E-3</Data></Cell>
    <Cell><Data ss:Type="Number">0.02</Data></Cell>
    <Cell><Data ss:Type="Number">100.101</Data></Cell>
   </Row>
   <Row>
    <Cell><Data ss:Type="String">A-BA1-63C_p9 </Data></Cell>
    <Cell><Data ss:Type="Number">0</Data></Cell>
    <Cell><Data ss:Type="Number">6.2E-2</Data></Cell>
    <Cell><Data ss:Type="Number">53.098999999999997</Data></Cell>
    <Cell><Data ss:Type="Number">1.4379999999999999</Data></Cell>
    <Cell><Data ss:Type="Number">23.222000000000001</Data></Cell>
    <Cell><Data ss:Type="Number">1.7589999999999999</Data></Cell>
    <Cell><Data ss:Type="Number">0.73</Data></Cell>
    <Cell><Data ss:Type="Number">0</Data></Cell>
    <Cell><Data ss:Type="Number">5.0000000000000001E-3</Data></Cell>
    <Cell><Data ss:Type="Number">0.01</Data></Cell>
    <Cell><Data ss:Type="Number">0.25800000000000001</Data></Cell>
    <Cell><Data ss:Type="Number">1.2E-2</Data></Cell>
    <Cell><Data ss:Type="Number">19.617000000000001</Data></Cell>
    <Cell><Data ss:Type="Number">0.02</Data></Cell>
    <Cell><Data ss:Type="Number">2.4E-2</Data></Cell>
    <Cell><Data ss:Type="Number">100.253</Data></Cell>
   </Row>
   <Row>
    <Cell><Data ss:Type="String">A-BA1-63C_p13 </Data></Cell>
    <Cell><Data ss:Type="Number">0</Data></Cell>
    <Cell><Data ss:Type="Number">3.8330000000000002</Data></Cell>
    <Cell><Data ss:Type="Number">52.399000000000001</Data></Cell>
    <Cell><Data ss:Type="Number">29.748000000000001</Data></Cell>
    <Cell><Data ss:Type="Number">7.1999999999999995E-2</Data></Cell>
    <Cell><Data ss:Type="Number">12.881</Data></Cell>
    <Cell><Data ss:Type="Number">8.0000000000000002E-3</Data></Cell>
    <Cell><Data ss:Type="Number">3.5000000000000003E-2</Data></Cell>
    <Cell><Data ss:Type="Number">0.23699999999999999</Data></Cell>
    <Cell><Data ss:Type="Number">5.2999999999999999E-2</Data></Cell>
    <Cell><Data ss:Type="Number">0.04</Data></Cell>
    <Cell><Data ss:Type="Number">0</Data></Cell>
    <Cell><Data ss:Type="Number">0.53600000000000003</Data></Cell>
    <Cell><Data ss:Type="Number">5.5E-2</Data></Cell>
    <Cell><Data ss:Type="Number">1.7999999999999999E-2</Data></Cell>
    <Cell><Data ss:Type="Number">99.915000000000006</Data></Cell>
   </Row>
   <Row>
    <Cell><Data ss:Type="String">A-BA1-63C_p14 </Data></Cell>
    <Cell><Data ss:Type="Number">0</Data></Cell>
    <Cell><Data ss:Type="Number">2.8719999999999999</Data></Cell>
    <Cell><Data ss:Type="Number">49.597999999999999</Data></Cell>
    <Cell><Data ss:Type="Number">31.571000000000002</Data></Cell>
    <Cell><Data ss:Type="Number">7.3999999999999996E-2</Data></Cell>
    <Cell><Data ss:Type="Number">15.222</Data></Cell>
    <Cell><Data ss:Type="Number">3.3000000000000002E-2</Data></Cell>
    <Cell><Data ss:Type="Number">0.104</Data></Cell>
    <Cell><Data ss:Type="Number">0.14099999999999999</Data></Cell>
    <Cell><Data ss:Type="Number">0</Data></Cell>
    <Cell><Data ss:Type="Number">3.7999999999999999E-2</Data></Cell>
    <Cell><Data ss:Type="Number">8.0000000000000002E-3</Data></Cell>
    <Cell><Data ss:Type="Number">0.56299999999999994</Data></Cell>
    <Cell><Data ss:Type="Number">0</Data></Cell>
    <Cell><Data ss:Type="Number">2.5999999999999999E-2</Data></Cell>
    <Cell><Data ss:Type="Number">100.248</Data></Cell>
   </Row>
   <Row>
    <Cell><Data ss:Type="String">A-BA1-63C_p15 </Data></Cell>
    <Cell><Data ss:Type="Number">0</Data></Cell>
    <Cell><Data ss:Type="Number">2.6320000000000001</Data></Cell>
    <Cell><Data ss:Type="Number">49.22</Data></Cell>
    <Cell><Data ss:Type="Number">31.652000000000001</Data></Cell>
    <Cell><Data ss:Type="Number">9.2999999999999999E-2</Data></Cell>
    <Cell><Data ss:Type="Number">15.316000000000001</Data></Cell>
    <Cell><Data ss:Type="Number">0</Data></Cell>
    <Cell><Data ss:Type="Number">0</Data></Cell>
    <Cell><Data ss:Type="Number">0.13900000000000001</Data></Cell>
    <Cell><Data ss:Type="Number">0</Data></Cell>
    <Cell><Data ss:Type="Number">4.9000000000000002E-2</Data></Cell>
    <Cell><Data ss:Type="Number">0.01</Data></Cell>
    <Cell><Data ss:Type="Number">0.61199999999999999</Data></Cell>
    <Cell><Data ss:Type="Number">1.7000000000000001E-2</Data></Cell>
    <Cell><Data ss:Type="Number">0.01</Data></Cell>
    <Cell><Data ss:Type="Number">99.748000000000005</Data></Cell>
   </Row>
   <Row>
    <Cell><Data ss:Type="String">A-BA1-63C_p16 </Data></Cell>
    <Cell><Data ss:Type="Number">0</Data></Cell>
    <Cell><Data ss:Type="Number">1.8420000000000001</Data></Cell>
    <Cell><Data ss:Type="Number">47.503999999999998</Data></Cell>
    <Cell><Data ss:Type="Number">32.851999999999997</Data></Cell>
    <Cell><Data ss:Type="Number">5.2999999999999999E-2</Data></Cell>
    <Cell><Data ss:Type="Number">16.899999999999999</Data></Cell>
    <Cell><Data ss:Type="Number">2.4E-2</Data></Cell>
    <Cell><Data ss:Type="Number">0.14299999999999999</Data></Cell>
    <Cell><Data ss:Type="Number">8.5999999999999993E-2</Data></Cell>
    <Cell><Data ss:Type="Number">0</Data></Cell>
    <Cell><Data ss:Type="Number">0.02</Data></Cell>
    <Cell><Data ss:Type="Number">7.0000000000000001E-3</Data></Cell>
    <Cell><Data ss:Type="Number">0.49199999999999999</Data></Cell>
    <Cell><Data ss:Type="Number">7.0000000000000001E-3</Data></Cell>
    <Cell><Data ss:Type="Number">4.9000000000000002E-2</Data></Cell>
    <Cell><Data ss:Type="Number">99.977000000000004</Data></Cell>
   </Row>
   <Row>
    <Cell><Data ss:Type="String">A-BA1-63C_p17 </Data></Cell>
    <Cell><Data ss:Type="Number">0</Data></Cell>
    <Cell><Data ss:Type="Number">2.3849999999999998</Data></Cell>
    <Cell><Data ss:Type="Number">48.854999999999997</Data></Cell>
    <Cell><Data ss:Type="Number">31.794</Data></Cell>
    <Cell><Data ss:Type="Number">3.7999999999999999E-2</Data></Cell>
    <Cell><Data ss:Type="Number">15.654</Data></Cell>
    <Cell><Data ss:Type="Number">8.0000000000000002E-3</Data></Cell>
    <Cell><Data ss:Type="Number">1.2E-2</Data></Cell>
    <Cell><Data ss:Type="Number">0.111</Data></Cell>
    <Cell><Data ss:Type="Number">0.05</Data></Cell>
    <Cell><Data ss:Type="Number">0.04</Data></Cell>
    <Cell><Data ss:Type="Number">0</Data></Cell>
    <Cell><Data ss:Type="Number">0.64400000000000002</Data></Cell>
    <Cell><Data ss:Type="Number">1.9E-2</Data></Cell>
    <Cell><Data ss:Type="Number">0</Data></Cell>
    <Cell><Data ss:Type="Number">99.61</Data></Cell>
   </Row>
   <Row>
    <Cell><Data ss:Type="String">A-BA1-63C_p18 </Data></Cell>
    <Cell><Data ss:Type="Number">0</Data></Cell>
    <Cell><Data ss:Type="Number">4.2690000000000001</Data></Cell>
    <Cell><Data ss:Type="Number">53.158999999999999</Data></Cell>
    <Cell><Data ss:Type="Number">28.177</Data></Cell>
    <Cell><Data ss:Type="Number">9.9000000000000005E-2</Data></Cell>
    <Cell><Data ss:Type="Number">11.917</Data></Cell>
    <Cell><Data ss:Type="Number">1.7000000000000001E-2</Data></Cell>
    <Cell><Data ss:Type="Number">0</Data></Cell>
    <Cell><Data ss:Type="Number">0.24099999999999999</Data></Cell>
    <Cell><Data ss:Type="Number">4.0000000000000001E-3</Data></Cell>
    <Cell><Data ss:Type="Number">7.1999999999999995E-2</Data></Cell>
    <Cell><Data ss:Type="Number">0</Data></Cell>
    <Cell><Data ss:Type="Number">0.79500000000000004</Data></Cell>
    <Cell><Data ss:Type="Number">0</Data></Cell>
    <Cell><Data ss:Type="Number">0.02</Data></Cell>
    <Cell><Data ss:Type="Number">98.77</Data></Cell>
   </Row>
   <Row>
    <Cell><Data ss:Type="String">A-BA1-63C_p19 </Data></Cell>
    <Cell><Data ss:Type="Number">0</Data></Cell>
    <Cell><Data ss:Type="Number">6.7000000000000004E-2</Data></Cell>
    <Cell><Data ss:Type="Number">53.503</Data></Cell>
    <Cell><Data ss:Type="Number">1.506</Data></Cell>
    <Cell><Data ss:Type="Number">24.231000000000002</Data></Cell>
    <Cell><Data ss:Type="Number">1.6950000000000001</Data></Cell>
    <Cell><Data ss:Type="Number">0.54200000000000004</Data></Cell>
    <Cell><Data ss:Type="Number">0</Data></Cell>
    <Cell><Data ss:Type="Number">1.2999999999999999E-2</Data></Cell>
    <Cell><Data ss:Type="Number">0</Data></Cell>
    <Cell><Data ss:Type="Number">0.32300000000000001</Data></Cell>
    <Cell><Data ss:Type="Number">0.01</Data></Cell>
    <Cell><Data ss:Type="Number">18.498999999999999</Data></Cell>
    <Cell><Data ss:Type="Number">0.06</Data></Cell>
    <Cell><Data ss:Type="Number">2.4E-2</Data></Cell>
    <Cell><Data ss:Type="Number">100.471</Data></Cell>
   </Row>
   <Row>
    <Cell><Data ss:Type="String">A-BA1-63C_p20 </Data></Cell>
    <Cell><Data ss:Type="Number">0</Data></Cell>
    <Cell><Data ss:Type="Number">2.3E-2</Data></Cell>
    <Cell><Data ss:Type="Number">52.719000000000001</Data></Cell>
    <Cell><Data ss:Type="Number">1.804</Data></Cell>
    <Cell><Data ss:Type="Number">23.594000000000001</Data></Cell>
    <Cell><Data ss:Type="Number">1.776</Data></Cell>
    <Cell><Data ss:Type="Number">0.54900000000000004</Data></Cell>
    <Cell><Data ss:Type="Number">0</Data></Cell>
    <Cell><Data ss:Type="Number">8.9999999999999993E-3</Data></Cell>
    <Cell><Data ss:Type="Number">3.3000000000000002E-2</Data></Cell>
    <Cell><Data ss:Type="Number">0.32500000000000001</Data></Cell>
    <Cell><Data ss:Type="Number">0</Data></Cell>
    <Cell><Data ss:Type="Number">19.462</Data></Cell>
    <Cell><Data ss:Type="Number">0</Data></Cell>
    <Cell><Data ss:Type="Number">7.0000000000000001E-3</Data></Cell>
    <Cell><Data ss:Type="Number">100.301</Data></Cell>
   </Row>
   <Row>
    <Cell><Data ss:Type="String">A-BA1-63C_p21 </Data></Cell>
    <Cell><Data ss:Type="Number">0</Data></Cell>
    <Cell><Data ss:Type="Number">4.5999999999999999E-2</Data></Cell>
    <Cell><Data ss:Type="Number">53.436</Data></Cell>
    <Cell><Data ss:Type="Number">1.639</Data></Cell>
    <Cell><Data ss:Type="Number">24.236000000000001</Data></Cell>
    <Cell><Data ss:Type="Number">1.7929999999999999</Data></Cell>
    <Cell><Data ss:Type="Number">0.628</Data></Cell>
    <Cell><Data ss:Type="Number">1.4999999999999999E-2</Data></Cell>
    <Cell><Data ss:Type="Number">0</Data></Cell>
    <Cell><Data ss:Type="Number">4.1000000000000002E-2</Data></Cell>
    <Cell><Data ss:Type="Number">0.26500000000000001</Data></Cell>
    <Cell><Data ss:Type="Number">4.0000000000000001E-3</Data></Cell>
    <Cell><Data ss:Type="Number">18.95</Data></Cell>
    <Cell><Data ss:Type="Number">0</Data></Cell>
    <Cell><Data ss:Type="Number">0</Data></Cell>
    <Cell><Data ss:Type="Number">101.05200000000001</Data></Cell>
   </Row>
   <Row>
    <Cell><Data ss:Type="String">A-BA1-63C_p25 </Data></Cell>
    <Cell><Data ss:Type="Number">0</Data></Cell>
    <Cell><Data ss:Type="Number">4.4770000000000003</Data></Cell>
    <Cell><Data ss:Type="Number">53.786999999999999</Data></Cell>
    <Cell><Data ss:Type="Number">28.844999999999999</Data></Cell>
    <Cell><Data ss:Type="Number">6.7000000000000004E-2</Data></Cell>
    <Cell><Data ss:Type="Number">11.997999999999999</Data></Cell>
    <Cell><Data ss:Type="Number">0</Data></Cell>
    <Cell><Data ss:Type="Number">4.0000000000000001E-3</Data></Cell>
    <Cell><Data ss:Type="Number">0.28399999999999997</Data></Cell>
    <Cell><Data ss:Type="Number">2.3E-2</Data></Cell>
    <Cell><Data ss:Type="Number">6.4000000000000001E-2</Data></Cell>
    <Cell><Data ss:Type="Number">1.7000000000000001E-2</Data></Cell>
    <Cell><Data ss:Type="Number">0.55500000000000005</Data></Cell>
    <Cell><Data ss:Type="Number">3.7999999999999999E-2</Data></Cell>
    <Cell><Data ss:Type="Number">0</Data></Cell>
    <Cell><Data ss:Type="Number">100.155</Data></Cell>
   </Row>
   <Row>
    <Cell><Data ss:Type="String">A-BA1-63C_p26 </Data></Cell>
    <Cell><Data ss:Type="Number">0</Data></Cell>
    <Cell><Data ss:Type="Number">4.4989999999999997</Data></Cell>
    <Cell><Data ss:Type="Number">54.085999999999999</Data></Cell>
    <Cell><Data ss:Type="Number">28.39</Data></Cell>
    <Cell><Data ss:Type="Number">7.0000000000000007E-2</Data></Cell>
    <Cell><Data ss:Type="Number">11.893000000000001</Data></Cell>
    <Cell><Data ss:Type="Number">0</Data></Cell>
    <Cell><Data ss:Type="Number">0</Data></Cell>
    <Cell><Data ss:Type="Number">0.29099999999999998</Data></Cell>
    <Cell><Data ss:Type="Number">0.03</Data></Cell>
    <Cell><Data ss:Type="Number">3.7999999999999999E-2</Data></Cell>
    <Cell><Data ss:Type="Number">1E-3</Data></Cell>
    <Cell><Data ss:Type="Number">0.55500000000000005</Data></Cell>
    <Cell><Data ss:Type="Number">3.1E-2</Data></Cell>
    <Cell><Data ss:Type="Number">1.2999999999999999E-2</Data></Cell>
    <Cell><Data ss:Type="Number">99.897000000000006</Data></Cell>
   </Row>
   <Row>
    <Cell><Data ss:Type="String">A-BA1-63C_p27 </Data></Cell>
    <Cell><Data ss:Type="Number">0</Data></Cell>
    <Cell><Data ss:Type="Number">4.2649999999999997</Data></Cell>
    <Cell><Data ss:Type="Number">53.366999999999997</Data></Cell>
    <Cell><Data ss:Type="Number">28.992000000000001</Data></Cell>
    <Cell><Data ss:Type="Number">9.7000000000000003E-2</Data></Cell>
    <Cell><Data ss:Type="Number">12.231999999999999</Data></Cell>
    <Cell><Data ss:Type="Number">2.7E-2</Data></Cell>
    <Cell><Data ss:Type="Number">0</Data></Cell>
    <Cell><Data ss:Type="Number">0.25600000000000001</Data></Cell>
    <Cell><Data ss:Type="Number">4.3999999999999997E-2</Data></Cell>
    <Cell><Data ss:Type="Number">4.4999999999999998E-2</Data></Cell>
    <Cell><Data ss:Type="Number">8.0000000000000002E-3</Data></Cell>
    <Cell><Data ss:Type="Number">0.56399999999999995</Data></Cell>
    <Cell><Data ss:Type="Number">2.9000000000000001E-2</Data></Cell>
    <Cell><Data ss:Type="Number">1.2999999999999999E-2</Data></Cell>
    <Cell><Data ss:Type="Number">99.936999999999998</Data></Cell>
   </Row>
   <Row>
    <Cell><Data ss:Type="String">A-BA1-63C_p28 </Data></Cell>
    <Cell><Data ss:Type="Number">0</Data></Cell>
    <Cell><Data ss:Type="Number">4.6029999999999998</Data></Cell>
    <Cell><Data ss:Type="Number">54.484000000000002</Data></Cell>
    <Cell><Data ss:Type="Number">27.95</Data></Cell>
    <Cell><Data ss:Type="Number">5.3999999999999999E-2</Data></Cell>
    <Cell><Data ss:Type="Number">11.577999999999999</Data></Cell>
    <Cell><Data ss:Type="Number">8.8999999999999996E-2</Data></Cell>
    <Cell><Data ss:Type="Number">0</Data></Cell>
    <Cell><Data ss:Type="Number">0.31900000000000001</Data></Cell>
    <Cell><Data ss:Type="Number">4.4999999999999998E-2</Data></Cell>
    <Cell><Data ss:Type="Number">0.05</Data></Cell>
    <Cell><Data ss:Type="Number">1E-3</Data></Cell>
    <Cell><Data ss:Type="Number">8.0000000000000002E-3</Data></Cell>
    <Cell><Data ss:Type="Number">0</Data></Cell>
    <Cell><Data ss:Type="Number">5.0000000000000001E-3</Data></Cell>
    <Cell><Data ss:Type="Number">99.186000000000007</Data></Cell>
   </Row>
   <Row>
    <Cell><Data ss:Type="String">A-BA1-63C_p29 </Data></Cell>
    <Cell><Data ss:Type="Number">0</Data></Cell>
    <Cell><Data ss:Type="Number">4.5309999999999997</Data></Cell>
    <Cell><Data ss:Type="Number">53.750999999999998</Data></Cell>
    <Cell><Data ss:Type="Number">28.443999999999999</Data></Cell>
    <Cell><Data ss:Type="Number">0.11799999999999999</Data></Cell>
    <Cell><Data ss:Type="Number">11.907</Data></Cell>
    <Cell><Data ss:Type="Number">2.8000000000000001E-2</Data></Cell>
    <Cell><Data ss:Type="Number">7.2999999999999995E-2</Data></Cell>
    <Cell><Data ss:Type="Number">0.29099999999999998</Data></Cell>
    <Cell><Data ss:Type="Number">5.1999999999999998E-2</Data></Cell>
    <Cell><Data ss:Type="Number">6.4000000000000001E-2</Data></Cell>
    <Cell><Data ss:Type="Number">0</Data></Cell>
    <Cell><Data ss:Type="Number">0.59899999999999998</Data></Cell>
    <Cell><Data ss:Type="Number">0</Data></Cell>
    <Cell><Data ss:Type="Number">0</Data></Cell>
    <Cell><Data ss:Type="Number">99.858000000000004</Data></Cell>
   </Row>
   <Row>
    <Cell><Data ss:Type="String">A-BA1-63C_p30 </Data></Cell>
    <Cell><Data ss:Type="Number">0</Data></Cell>
    <Cell><Data ss:Type="Number">4.7240000000000002</Data></Cell>
    <Cell><Data ss:Type="Number">54.377000000000002</Data></Cell>
    <Cell><Data ss:Type="Number">27.489000000000001</Data></Cell>
    <Cell><Data ss:Type="Number">8.8999999999999996E-2</Data></Cell>
    <Cell><Data ss:Type="Number">10.991</Data></Cell>
    <Cell><Data ss:Type="Number">2E-3</Data></Cell>
    <Cell><Data ss:Type="Number">0.108</Data></Cell>
    <Cell><Data ss:Type="Number">0.33600000000000002</Data></Cell>
    <Cell><Data ss:Type="Number">4.9000000000000002E-2</Data></Cell>
    <Cell><Data ss:Type="Number">3.4000000000000002E-2</Data></Cell>
    <Cell><Data ss:Type="Number">2.1999999999999999E-2</Data></Cell>
    <Cell><Data ss:Type="Number">6.0000000000000001E-3</Data></Cell>
    <Cell><Data ss:Type="Number">0.01</Data></Cell>
    <Cell><Data ss:Type="Number">0</Data></Cell>
    <Cell><Data ss:Type="Number">98.231999999999999</Data></Cell>
   </Row>
   <Row>
    <Cell><Data ss:Type="String">A-BA1-63C_p31 </Data></Cell>
    <Cell><Data ss:Type="Number">0</Data></Cell>
    <Cell><Data ss:Type="Number">2.3420000000000001</Data></Cell>
    <Cell><Data ss:Type="Number">48.311</Data></Cell>
    <Cell><Data ss:Type="Number">32.265000000000001</Data></Cell>
    <Cell><Data ss:Type="Number">4.2000000000000003E-2</Data></Cell>
    <Cell><Data ss:Type="Number">16.263000000000002</Data></Cell>
    <Cell><Data ss:Type="Number">5.0000000000000001E-3</Data></Cell>
    <Cell><Data ss:Type="Number">1.9E-2</Data></Cell>
    <Cell><Data ss:Type="Number">0.10299999999999999</Data></Cell>
    <Cell><Data ss:Type="Number">5.7000000000000002E-2</Data></Cell>
    <Cell><Data ss:Type="Number">5.6000000000000001E-2</Data></Cell>
    <Cell><Data ss:Type="Number">0</Data></Cell>
    <Cell><Data ss:Type="Number">0.55500000000000005</Data></Cell>
    <Cell><Data ss:Type="Number">0</Data></Cell>
    <Cell><Data ss:Type="Number">0</Data></Cell>
    <Cell><Data ss:Type="Number">100.018</Data></Cell>
   </Row>
   <Row>
    <Cell><Data ss:Type="String">A-BA1-63C_p32 </Data></Cell>
    <Cell><Data ss:Type="Number">0</Data></Cell>
    <Cell><Data ss:Type="Number">3.0329999999999999</Data></Cell>
    <Cell><Data ss:Type="Number">50.722999999999999</Data></Cell>
    <Cell><Data ss:Type="Number">31.015999999999998</Data></Cell>
    <Cell><Data ss:Type="Number">6.8000000000000005E-2</Data></Cell>
    <Cell><Data ss:Type="Number">14.496</Data></Cell>
    <Cell><Data ss:Type="Number">0</Data></Cell>
    <Cell><Data ss:Type="Number">0</Data></Cell>
    <Cell><Data ss:Type="Number">0.159</Data></Cell>
    <Cell><Data ss:Type="Number">8.9999999999999993E-3</Data></Cell>
    <Cell><Data ss:Type="Number">6.3E-2</Data></Cell>
    <Cell><Data ss:Type="Number">1E-3</Data></Cell>
    <Cell><Data ss:Type="Number">0</Data></Cell>
    <Cell><Data ss:Type="Number">0</Data></Cell>
    <Cell><Data ss:Type="Number">5.0000000000000001E-3</Data></Cell>
    <Cell><Data ss:Type="Number">99.572999999999993</Data></Cell>
   </Row>
   <Row>
    <Cell><Data ss:Type="String">A-BA1-63C_p33 </Data></Cell>
    <Cell><Data ss:Type="Number">0</Data></Cell>
    <Cell><Data ss:Type="Number">3.73</Data></Cell>
    <Cell><Data ss:Type="Number">52.097000000000001</Data></Cell>
    <Cell><Data ss:Type="Number">29.469000000000001</Data></Cell>
    <Cell><Data ss:Type="Number">0.13500000000000001</Data></Cell>
    <Cell><Data ss:Type="Number">13.381</Data></Cell>
    <Cell><Data ss:Type="Number">3.6999999999999998E-2</Data></Cell>
    <Cell><Data ss:Type="Number">1.2E-2</Data></Cell>
    <Cell><Data ss:Type="Number">0.2</Data></Cell>
    <Cell><Data ss:Type="Number">0</Data></Cell>
    <Cell><Data ss:Type="Number">5.8999999999999997E-2</Data></Cell>
    <Cell><Data ss:Type="Number">0</Data></Cell>
    <Cell><Data ss:Type="Number">0.80200000000000005</Data></Cell>
    <Cell><Data ss:Type="Number">2.1000000000000001E-2</Data></Cell>
    <Cell><Data ss:Type="Number">8.0000000000000002E-3</Data></Cell>
    <Cell><Data ss:Type="Number">99.950999999999993</Data></Cell>
   </Row>
   <Row>
    <Cell><Data ss:Type="String">A-BA1-63C_p34 </Data></Cell>
    <Cell><Data ss:Type="Number">0</Data></Cell>
    <Cell><Data ss:Type="Number">0.39</Data></Cell>
    <Cell><Data ss:Type="Number">50.404000000000003</Data></Cell>
    <Cell><Data ss:Type="Number">3.5339999999999998</Data></Cell>
    <Cell><Data ss:Type="Number">14.901999999999999</Data></Cell>
    <Cell><Data ss:Type="Number">19.954000000000001</Data></Cell>
    <Cell><Data ss:Type="Number">0.34100000000000003</Data></Cell>
    <Cell><Data ss:Type="Number">0</Data></Cell>
    <Cell><Data ss:Type="Number">0</Data></Cell>
    <Cell><Data ss:Type="Number">3.2000000000000001E-2</Data></Cell>
    <Cell><Data ss:Type="Number">0.64300000000000002</Data></Cell>
    <Cell><Data ss:Type="Number">0</Data></Cell>
    <Cell><Data ss:Type="Number">10.034000000000001</Data></Cell>
    <Cell><Data ss:Type="Number">0</Data></Cell>
    <Cell><Data ss:Type="Number">4.4999999999999998E-2</Data></Cell>
    <Cell><Data ss:Type="Number">100.279</Data></Cell>
   </Row>
   <Row>
    <Cell><Data ss:Type="String">A-BA1-63C_p35 </Data></Cell>
    <Cell><Data ss:Type="Number">0</Data></Cell>
    <Cell><Data ss:Type="Number">0.36699999999999999</Data></Cell>
    <Cell><Data ss:Type="Number">50.773000000000003</Data></Cell>
    <Cell><Data ss:Type="Number">3.395</Data></Cell>
    <Cell><Data ss:Type="Number">14.81</Data></Cell>
    <Cell><Data ss:Type="Number">18.882999999999999</Data></Cell>
    <Cell><Data ss:Type="Number">0.32500000000000001</Data></Cell>
    <Cell><Data ss:Type="Number">3.1E-2</Data></Cell>
    <Cell><Data ss:Type="Number">1E-3</Data></Cell>
    <Cell><Data ss:Type="Number">5.0000000000000001E-3</Data></Cell>
    <Cell><Data ss:Type="Number">0.61699999999999999</Data></Cell>
    <Cell><Data ss:Type="Number">2E-3</Data></Cell>
    <Cell><Data ss:Type="Number">10.17</Data></Cell>
    <Cell><Data ss:Type="Number">0</Data></Cell>
    <Cell><Data ss:Type="Number">6.5000000000000002E-2</Data></Cell>
    <Cell><Data ss:Type="Number">99.444000000000003</Data></Cell>
   </Row>
   <Row>
    <Cell><Data ss:Type="String">A-BA1-63C_p36 </Data></Cell>
    <Cell><Data ss:Type="Number">0</Data></Cell>
    <Cell><Data ss:Type="Number">0.35699999999999998</Data></Cell>
    <Cell><Data ss:Type="Number">51.332999999999998</Data></Cell>
    <Cell><Data ss:Type="Number">2.7570000000000001</Data></Cell>
    <Cell><Data ss:Type="Number">14.885</Data></Cell>
    <Cell><Data ss:Type="Number">19.385000000000002</Data></Cell>
    <Cell><Data ss:Type="Number">0.42599999999999999</Data></Cell>
    <Cell><Data ss:Type="Number">4.2000000000000003E-2</Data></Cell>
    <Cell><Data ss:Type="Number">2E-3</Data></Cell>
    <Cell><Data ss:Type="Number">0</Data></Cell>
    <Cell><Data ss:Type="Number">0.59099999999999997</Data></Cell>
    <Cell><Data ss:Type="Number">5.0000000000000001E-3</Data></Cell>
    <Cell><Data ss:Type="Number">10.154</Data></Cell>
    <Cell><Data ss:Type="Number">2.1000000000000001E-2</Data></Cell>
    <Cell><Data ss:Type="Number">5.8000000000000003E-2</Data></Cell>
    <Cell><Data ss:Type="Number">100.015</Data></Cell>
   </Row>
   <Row>
    <Cell><Data ss:Type="String">A-BA1-63C_p37 </Data></Cell>
    <Cell><Data ss:Type="Number">0</Data></Cell>
    <Cell><Data ss:Type="Number">6.3E-2</Data></Cell>
    <Cell><Data ss:Type="Number">53.42</Data></Cell>
    <Cell><Data ss:Type="Number">1.3360000000000001</Data></Cell>
    <Cell><Data ss:Type="Number">24.111999999999998</Data></Cell>
    <Cell><Data ss:Type="Number">1.8080000000000001</Data></Cell>
    <Cell><Data ss:Type="Number">0.50600000000000001</Data></Cell>
    <Cell><Data ss:Type="Number">7.0000000000000007E-2</Data></Cell>
    <Cell><Data ss:Type="Number">0</Data></Cell>
    <Cell><Data ss:Type="Number">5.6000000000000001E-2</Data></Cell>
    <Cell><Data ss:Type="Number">0.23100000000000001</Data></Cell>
    <Cell><Data ss:Type="Number">0</Data></Cell>
    <Cell><Data ss:Type="Number">18.251999999999999</Data></Cell>
    <Cell><Data ss:Type="Number">0</Data></Cell>
    <Cell><Data ss:Type="Number">0</Data></Cell>
    <Cell><Data ss:Type="Number">99.853999999999999</Data></Cell>
   </Row>
   <Row>
    <Cell><Data ss:Type="String">A-BA1-63C_p38 </Data></Cell>
    <Cell><Data ss:Type="Number">0</Data></Cell>
    <Cell><Data ss:Type="Number">6.2E-2</Data></Cell>
    <Cell><Data ss:Type="Number">53.768999999999998</Data></Cell>
    <Cell><Data ss:Type="Number">1.0920000000000001</Data></Cell>
    <Cell><Data ss:Type="Number">23.757999999999999</Data></Cell>
    <Cell><Data ss:Type="Number">1.9019999999999999</Data></Cell>
    <Cell><Data ss:Type="Number">0.58799999999999997</Data></Cell>
    <Cell><Data ss:Type="Number">4.3999999999999997E-2</Data></Cell>
    <Cell><Data ss:Type="Number">0</Data></Cell>
    <Cell><Data ss:Type="Number">0</Data></Cell>
    <Cell><Data ss:Type="Number">0.23899999999999999</Data></Cell>
    <Cell><Data ss:Type="Number">0</Data></Cell>
    <Cell><Data ss:Type="Number">19.013000000000002</Data></Cell>
    <Cell><Data ss:Type="Number">2.9000000000000001E-2</Data></Cell>
    <Cell><Data ss:Type="Number">0</Data></Cell>
    <Cell><Data ss:Type="Number">100.496</Data></Cell>
   </Row>
   <Row>
    <Cell><Data ss:Type="String">A-BA1-63C_p39 </Data></Cell>
    <Cell><Data ss:Type="Number">0</Data></Cell>
    <Cell><Data ss:Type="Number">5.5E-2</Data></Cell>
    <Cell><Data ss:Type="Number">52.497</Data></Cell>
    <Cell><Data ss:Type="Number">1.63</Data></Cell>
    <Cell><Data ss:Type="Number">22.704000000000001</Data></Cell>
    <Cell><Data ss:Type="Number">1.92</Data></Cell>
    <Cell><Data ss:Type="Number">0.61699999999999999</Data></Cell>
    <Cell><Data ss:Type="Number">8.8999999999999996E-2</Data></Cell>
    <Cell><Data ss:Type="Number">0.01</Data></Cell>
    <Cell><Data ss:Type="Number">6.0000000000000001E-3</Data></Cell>
    <Cell><Data ss:Type="Number">0.28899999999999998</Data></Cell>
    <Cell><Data ss:Type="Number">0</Data></Cell>
    <Cell><Data ss:Type="Number">19.634</Data></Cell>
    <Cell><Data ss:Type="Number">2.1999999999999999E-2</Data></Cell>
    <Cell><Data ss:Type="Number">3.4000000000000002E-2</Data></Cell>
    <Cell><Data ss:Type="Number">99.507000000000005</Data></Cell>
   </Row>
   <Row>
    <Cell><Data ss:Type="String">A-BA1-63C_p40 </Data></Cell>
    <Cell><Data ss:Type="Number">0</Data></Cell>
    <Cell><Data ss:Type="Number">3.7999999999999999E-2</Data></Cell>
    <Cell><Data ss:Type="Number">53.241</Data></Cell>
    <Cell><Data ss:Type="Number">1.708</Data></Cell>
    <Cell><Data ss:Type="Number">22.858000000000001</Data></Cell>
    <Cell><Data ss:Type="Number">1.9159999999999999</Data></Cell>
    <Cell><Data ss:Type="Number">0.54800000000000004</Data></Cell>
    <Cell><Data ss:Type="Number">5.1999999999999998E-2</Data></Cell>
    <Cell><Data ss:Type="Number">0</Data></Cell>
    <Cell><Data ss:Type="Number">0</Data></Cell>
    <Cell><Data ss:Type="Number">0.34100000000000003</Data></Cell>
    <Cell><Data ss:Type="Number">0</Data></Cell>
    <Cell><Data ss:Type="Number">19.329999999999998</Data></Cell>
    <Cell><Data ss:Type="Number">2.9000000000000001E-2</Data></Cell>
    <Cell><Data ss:Type="Number">1.9E-2</Data></Cell>
    <Cell><Data ss:Type="Number">100.08</Data></Cell>
   </Row>
   <Row>
    <Cell><Data ss:Type="String">A-BA1-63C_p41 </Data></Cell>
    <Cell><Data ss:Type="Number">0</Data></Cell>
    <Cell><Data ss:Type="Number">6.9000000000000006E-2</Data></Cell>
    <Cell><Data ss:Type="Number">52.411000000000001</Data></Cell>
    <Cell><Data ss:Type="Number">2.1349999999999998</Data></Cell>
    <Cell><Data ss:Type="Number">23</Data></Cell>
    <Cell><Data ss:Type="Number">1.92</Data></Cell>
    <Cell><Data ss:Type="Number">0.54400000000000004</Data></Cell>
    <Cell><Data ss:Type="Number">9.6000000000000002E-2</Data></Cell>
    <Cell><Data ss:Type="Number">0</Data></Cell>
    <Cell><Data ss:Type="Number">0</Data></Cell>
    <Cell><Data ss:Type="Number">0.40799999999999997</Data></Cell>
    <Cell><Data ss:Type="Number">8.0000000000000002E-3</Data></Cell>
    <Cell><Data ss:Type="Number">20.016999999999999</Data></Cell>
    <Cell><Data ss:Type="Number">0</Data></Cell>
    <Cell><Data ss:Type="Number">2.7E-2</Data></Cell>
    <Cell><Data ss:Type="Number">100.633</Data></Cell>
   </Row>
   <Row>
    <Cell><Data ss:Type="String">A-BA1-63C_p42 </Data></Cell>
    <Cell><Data ss:Type="Number">0</Data></Cell>
    <Cell><Data ss:Type="Number">6.6000000000000003E-2</Data></Cell>
    <Cell><Data ss:Type="Number">52.639000000000003</Data></Cell>
    <Cell><Data ss:Type="Number">1.726</Data></Cell>
    <Cell><Data ss:Type="Number">22.808</Data></Cell>
    <Cell><Data ss:Type="Number">1.79</Data></Cell>
    <Cell><Data ss:Type="Number">0.56599999999999995</Data></Cell>
    <Cell><Data ss:Type="Number">7.3999999999999996E-2</Data></Cell>
    <Cell><Data ss:Type="Number">3.0000000000000001E-3</Data></Cell>
    <Cell><Data ss:Type="Number">0</Data></Cell>
    <Cell><Data ss:Type="Number">0.28299999999999997</Data></Cell>
    <Cell><Data ss:Type="Number">1E-3</Data></Cell>
    <Cell><Data ss:Type="Number">19.516999999999999</Data></Cell>
    <Cell><Data ss:Type="Number">1.7999999999999999E-2</Data></Cell>
    <Cell><Data ss:Type="Number">0.01</Data></Cell>
    <Cell><Data ss:Type="Number">99.501000000000005</Data></Cell>
   </Row>
   <Row>
    <Cell><Data ss:Type="String">A-BA1-63C_p43 </Data></Cell>
    <Cell><Data ss:Type="Number">0</Data></Cell>
    <Cell><Data ss:Type="Number">4.3150000000000004</Data></Cell>
    <Cell><Data ss:Type="Number">53.375</Data></Cell>
    <Cell><Data ss:Type="Number">28.748999999999999</Data></Cell>
    <Cell><Data ss:Type="Number">5.8999999999999997E-2</Data></Cell>
    <Cell><Data ss:Type="Number">12.272</Data></Cell>
    <Cell><Data ss:Type="Number">6.0000000000000001E-3</Data></Cell>
    <Cell><Data ss:Type="Number">0</Data></Cell>
    <Cell><Data ss:Type="Number">0.26500000000000001</Data></Cell>
    <Cell><Data ss:Type="Number">0</Data></Cell>
    <Cell><Data ss:Type="Number">4.3999999999999997E-2</Data></Cell>
    <Cell><Data ss:Type="Number">1.9E-2</Data></Cell>
    <Cell><Data ss:Type="Number">0.60899999999999999</Data></Cell>
    <Cell><Data ss:Type="Number">0</Data></Cell>
    <Cell><Data ss:Type="Number">0.01</Data></Cell>
    <Cell><Data ss:Type="Number">99.718999999999994</Data></Cell>
   </Row>
   <Row>
    <Cell><Data ss:Type="String">A-BA1-63C_p44 </Data></Cell>
    <Cell><Data ss:Type="Number">0</Data></Cell>
    <Cell><Data ss:Type="Number">4.9480000000000004</Data></Cell>
    <Cell><Data ss:Type="Number">55.228999999999999</Data></Cell>
    <Cell><Data ss:Type="Number">27.864999999999998</Data></Cell>
    <Cell><Data ss:Type="Number">6.8000000000000005E-2</Data></Cell>
    <Cell><Data ss:Type="Number">10.759</Data></Cell>
    <Cell><Data ss:Type="Number">0</Data></Cell>
    <Cell><Data ss:Type="Number">0</Data></Cell>
    <Cell><Data ss:Type="Number">0.32600000000000001</Data></Cell>
    <Cell><Data ss:Type="Number">0</Data></Cell>
    <Cell><Data ss:Type="Number">4.8000000000000001E-2</Data></Cell>
    <Cell><Data ss:Type="Number">0</Data></Cell>
    <Cell><Data ss:Type="Number">0.624</Data></Cell>
    <Cell><Data ss:Type="Number">1.9E-2</Data></Cell>
    <Cell><Data ss:Type="Number">4.5999999999999999E-2</Data></Cell>
    <Cell><Data ss:Type="Number">99.932000000000002</Data></Cell>
   </Row>
   <Row>
    <Cell><Data ss:Type="String">A-BA1-63C_p45 </Data></Cell>
    <Cell><Data ss:Type="Number">0</Data></Cell>
    <Cell><Data ss:Type="Number">3.141</Data></Cell>
    <Cell><Data ss:Type="Number">50.991</Data></Cell>
    <Cell><Data ss:Type="Number">30.292999999999999</Data></Cell>
    <Cell><Data ss:Type="Number">8.7999999999999995E-2</Data></Cell>
    <Cell><Data ss:Type="Number">14.366</Data></Cell>
    <Cell><Data ss:Type="Number">1.4999999999999999E-2</Data></Cell>
    <Cell><Data ss:Type="Number">0</Data></Cell>
    <Cell><Data ss:Type="Number">0.159</Data></Cell>
    <Cell><Data ss:Type="Number">3.5999999999999997E-2</Data></Cell>
    <Cell><Data ss:Type="Number">4.9000000000000002E-2</Data></Cell>
    <Cell><Data ss:Type="Number">0</Data></Cell>
    <Cell><Data ss:Type="Number">0.6</Data></Cell>
    <Cell><Data ss:Type="Number">0</Data></Cell>
    <Cell><Data ss:Type="Number">0</Data></Cell>
    <Cell><Data ss:Type="Number">99.738</Data></Cell>
   </Row>
   <Row>
    <Cell><Data ss:Type="String">A-BA1-63C_p46 </Data></Cell>
    <Cell><Data ss:Type="Number">0</Data></Cell>
    <Cell><Data ss:Type="Number">2.605</Data></Cell>
    <Cell><Data ss:Type="Number">48.747999999999998</Data></Cell>
    <Cell><Data ss:Type="Number">31.789000000000001</Data></Cell>
    <Cell><Data ss:Type="Number">9.0999999999999998E-2</Data></Cell>
    <Cell><Data ss:Type="Number">15.596</Data></Cell>
    <Cell><Data ss:Type="Number">8.9999999999999993E-3</Data></Cell>
    <Cell><Data ss:Type="Number">5.3999999999999999E-2</Data></Cell>
    <Cell><Data ss:Type="Number">0.11700000000000001</Data></Cell>
    <Cell><Data ss:Type="Number">1.6E-2</Data></Cell>
    <Cell><Data ss:Type="Number">2.5000000000000001E-2</Data></Cell>
    <Cell><Data ss:Type="Number">0</Data></Cell>
    <Cell><Data ss:Type="Number">0.56100000000000005</Data></Cell>
    <Cell><Data ss:Type="Number">0</Data></Cell>
    <Cell><Data ss:Type="Number">1.2999999999999999E-2</Data></Cell>
    <Cell><Data ss:Type="Number">99.623999999999995</Data></Cell>
   </Row>
   <Row>
    <Cell><Data ss:Type="String">A-BA1-63C_p47 </Data></Cell>
    <Cell><Data ss:Type="Number">0</Data></Cell>
    <Cell><Data ss:Type="Number">4.9790000000000001</Data></Cell>
    <Cell><Data ss:Type="Number">55.432000000000002</Data></Cell>
    <Cell><Data ss:Type="Number">27.628</Data></Cell>
    <Cell><Data ss:Type="Number">0.108</Data></Cell>
    <Cell><Data ss:Type="Number">10.614000000000001</Data></Cell>
    <Cell><Data ss:Type="Number">2.1999999999999999E-2</Data></Cell>
    <Cell><Data ss:Type="Number">0</Data></Cell>
    <Cell><Data ss:Type="Number">0.35399999999999998</Data></Cell>
    <Cell><Data ss:Type="Number">1.4E-2</Data></Cell>
    <Cell><Data ss:Type="Number">3.5999999999999997E-2</Data></Cell>
    <Cell><Data ss:Type="Number">3.0000000000000001E-3</Data></Cell>
    <Cell><Data ss:Type="Number">0.57799999999999996</Data></Cell>
    <Cell><Data ss:Type="Number">0</Data></Cell>
    <Cell><Data ss:Type="Number">7.3999999999999996E-2</Data></Cell>
    <Cell><Data ss:Type="Number">99.840999999999994</Data></Cell>
   </Row>
   <Row>
    <Cell><Data ss:Type="String">A-BA1-63C_p48 </Data></Cell>
    <Cell><Data ss:Type="Number">0</Data></Cell>
    <Cell><Data ss:Type="Number">4.2779999999999996</Data></Cell>
    <Cell><Data ss:Type="Number">53.104999999999997</Data></Cell>
    <Cell><Data ss:Type="Number">28.724</Data></Cell>
    <Cell><Data ss:Type="Number">4.3999999999999997E-2</Data></Cell>
    <Cell><Data ss:Type="Number">11.787000000000001</Data></Cell>
    <Cell><Data ss:Type="Number">0</Data></Cell>
    <Cell><Data ss:Type="Number">1.2E-2</Data></Cell>
    <Cell><Data ss:Type="Number">0.26900000000000002</Data></Cell>
    <Cell><Data ss:Type="Number">2.7E-2</Data></Cell>
    <Cell><Data ss:Type="Number">5.6000000000000001E-2</Data></Cell>
    <Cell><Data ss:Type="Number">0</Data></Cell>
    <Cell><Data ss:Type="Number">0.56299999999999994</Data></Cell>
    <Cell><Data ss:Type="Number">0.01</Data></Cell>
    <Cell><Data ss:Type="Number">3.1E-2</Data></Cell>
    <Cell><Data ss:Type="Number">98.906000000000006</Data></Cell>
   </Row>
   <Row>
    <Cell><Data ss:Type="String">A-BA1-63C_p49 </Data></Cell>
    <Cell><Data ss:Type="Number">0</Data></Cell>
    <Cell><Data ss:Type="Number">2.923</Data></Cell>
    <Cell><Data ss:Type="Number">50.064999999999998</Data></Cell>
    <Cell><Data ss:Type="Number">31.241</Data></Cell>
    <Cell><Data ss:Type="Number">7.0999999999999994E-2</Data></Cell>
    <Cell><Data ss:Type="Number">15.016999999999999</Data></Cell>
    <Cell><Data ss:Type="Number">0</Data></Cell>
    <Cell><Data ss:Type="Number">4.0000000000000001E-3</Data></Cell>
    <Cell><Data ss:Type="Number">0.13500000000000001</Data></Cell>
    <Cell><Data ss:Type="Number">0.06</Data></Cell>
    <Cell><Data ss:Type="Number">4.3999999999999997E-2</Data></Cell>
    <Cell><Data ss:Type="Number">8.0000000000000002E-3</Data></Cell>
    <Cell><Data ss:Type="Number">0.57799999999999996</Data></Cell>
    <Cell><Data ss:Type="Number">7.0000000000000001E-3</Data></Cell>
    <Cell><Data ss:Type="Number">0</Data></Cell>
    <Cell><Data ss:Type="Number">100.151</Data></Cell>
   </Row>
   <Row>
    <Cell><Data ss:Type="String">A-BA1-63C_p50 </Data></Cell>
    <Cell><Data ss:Type="Number">0</Data></Cell>
    <Cell><Data ss:Type="Number">4.3760000000000003</Data></Cell>
    <Cell><Data ss:Type="Number">53.926000000000002</Data></Cell>
    <Cell><Data ss:Type="Number">28.734000000000002</Data></Cell>
    <Cell><Data ss:Type="Number">3.5000000000000003E-2</Data></Cell>
    <Cell><Data ss:Type="Number">12.366</Data></Cell>
    <Cell><Data ss:Type="Number">3.5999999999999997E-2</Data></Cell>
    <Cell><Data ss:Type="Number">0</Data></Cell>
    <Cell><Data ss:Type="Number">0.27600000000000002</Data></Cell>
    <Cell><Data ss:Type="Number">1.0999999999999999E-2</Data></Cell>
    <Cell><Data ss:Type="Number">8.9999999999999993E-3</Data></Cell>
    <Cell><Data ss:Type="Number">0</Data></Cell>
    <Cell><Data ss:Type="Number">0.56000000000000005</Data></Cell>
    <Cell><Data ss:Type="Number">0</Data></Cell>
    <Cell><Data ss:Type="Number">0</Data></Cell>
    <Cell><Data ss:Type="Number">100.32899999999999</Data></Cell>
   </Row>
   <Row>
    <Cell><Data ss:Type="String">A-BA1-63C_p51 </Data></Cell>
    <Cell><Data ss:Type="Number">0</Data></Cell>
    <Cell><Data ss:Type="Number">3.8820000000000001</Data></Cell>
    <Cell><Data ss:Type="Number">52.825000000000003</Data></Cell>
    <Cell><Data ss:Type="Number">29.716999999999999</Data></Cell>
    <Cell><Data ss:Type="Number">4.9000000000000002E-2</Data></Cell>
    <Cell><Data ss:Type="Number">12.798</Data></Cell>
    <Cell><Data ss:Type="Number">8.8999999999999996E-2</Data></Cell>
    <Cell><Data ss:Type="Number">1.2E-2</Data></Cell>
    <Cell><Data ss:Type="Number">0.218</Data></Cell>
    <Cell><Data ss:Type="Number">0</Data></Cell>
    <Cell><Data ss:Type="Number">5.1999999999999998E-2</Data></Cell>
    <Cell><Data ss:Type="Number">1E-3</Data></Cell>
    <Cell><Data ss:Type="Number">0.54900000000000004</Data></Cell>
    <Cell><Data ss:Type="Number">0</Data></Cell>
    <Cell><Data ss:Type="Number">3.7999999999999999E-2</Data></Cell>
    <Cell><Data ss:Type="Number">100.23</Data></Cell>
   </Row>
   <Row>
    <Cell><Data ss:Type="String">A-BA1-63C_p53 </Data></Cell>
    <Cell><Data ss:Type="Number">0</Data></Cell>
    <Cell><Data ss:Type="Number">4.3120000000000003</Data></Cell>
    <Cell><Data ss:Type="Number">53.351999999999997</Data></Cell>
    <Cell><Data ss:Type="Number">28.76</Data></Cell>
    <Cell><Data ss:Type="Number">5.8000000000000003E-2</Data></Cell>
    <Cell><Data ss:Type="Number">12.301</Data></Cell>
    <Cell><Data ss:Type="Number">0</Data></Cell>
    <Cell><Data ss:Type="Number">0</Data></Cell>
    <Cell><Data ss:Type="Number">0.26600000000000001</Data></Cell>
    <Cell><Data ss:Type="Number">1.2E-2</Data></Cell>
    <Cell><Data ss:Type="Number">3.5000000000000003E-2</Data></Cell>
    <Cell><Data ss:Type="Number">0</Data></Cell>
    <Cell><Data ss:Type="Number">0.56699999999999995</Data></Cell>
    <Cell><Data ss:Type="Number">0</Data></Cell>
    <Cell><Data ss:Type="Number">0</Data></Cell>
    <Cell><Data ss:Type="Number">99.662999999999997</Data></Cell>
   </Row>
   <Row>
    <Cell><Data ss:Type="String">A-BA1-63C_p54 </Data></Cell>
    <Cell><Data ss:Type="Number">0</Data></Cell>
    <Cell><Data ss:Type="Number">4.2249999999999996</Data></Cell>
    <Cell><Data ss:Type="Number">53.478999999999999</Data></Cell>
    <Cell><Data ss:Type="Number">29.140999999999998</Data></Cell>
    <Cell><Data ss:Type="Number">8.7999999999999995E-2</Data></Cell>
    <Cell><Data ss:Type="Number">12.316000000000001</Data></Cell>
    <Cell><Data ss:Type="Number">4.8000000000000001E-2</Data></Cell>
    <Cell><Data ss:Type="Number">1.4999999999999999E-2</Data></Cell>
    <Cell><Data ss:Type="Number">0.245</Data></Cell>
    <Cell><Data ss:Type="Number">8.2000000000000003E-2</Data></Cell>
    <Cell><Data ss:Type="Number">3.1E-2</Data></Cell>
    <Cell><Data ss:Type="Number">0</Data></Cell>
    <Cell><Data ss:Type="Number">0.58599999999999997</Data></Cell>
    <Cell><Data ss:Type="Number">0</Data></Cell>
    <Cell><Data ss:Type="Number">2.5999999999999999E-2</Data></Cell>
    <Cell><Data ss:Type="Number">100.282</Data></Cell>
   </Row>
   <Row>
    <Cell><Data ss:Type="String">A-BA1-63C_p55 </Data></Cell>
    <Cell><Data ss:Type="Number">0</Data></Cell>
    <Cell><Data ss:Type="Number">2.266</Data></Cell>
    <Cell><Data ss:Type="Number">48.579000000000001</Data></Cell>
    <Cell><Data ss:Type="Number">32.094999999999999</Data></Cell>
    <Cell><Data ss:Type="Number">4.4999999999999998E-2</Data></Cell>
    <Cell><Data ss:Type="Number">16.096</Data></Cell>
    <Cell><Data ss:Type="Number">1E-3</Data></Cell>
    <Cell><Data ss:Type="Number">0</Data></Cell>
    <Cell><Data ss:Type="Number">0.122</Data></Cell>
    <Cell><Data ss:Type="Number">2.4E-2</Data></Cell>
    <Cell><Data ss:Type="Number">3.7999999999999999E-2</Data></Cell>
    <Cell><Data ss:Type="Number">0</Data></Cell>
    <Cell><Data ss:Type="Number">0.63300000000000001</Data></Cell>
    <Cell><Data ss:Type="Number">0</Data></Cell>
    <Cell><Data ss:Type="Number">5.0000000000000001E-3</Data></Cell>
    <Cell><Data ss:Type="Number">99.903999999999996</Data></Cell>
   </Row>
   <Row>
    <Cell><Data ss:Type="String">A-BA1-63C_p56 </Data></Cell>
    <Cell><Data ss:Type="Number">0</Data></Cell>
    <Cell><Data ss:Type="Number">4.4000000000000004</Data></Cell>
    <Cell><Data ss:Type="Number">55.322000000000003</Data></Cell>
    <Cell><Data ss:Type="Number">27.928999999999998</Data></Cell>
    <Cell><Data ss:Type="Number">6.0999999999999999E-2</Data></Cell>
    <Cell><Data ss:Type="Number">11.106</Data></Cell>
    <Cell><Data ss:Type="Number">0</Data></Cell>
    <Cell><Data ss:Type="Number">0</Data></Cell>
    <Cell><Data ss:Type="Number">0.33600000000000002</Data></Cell>
    <Cell><Data ss:Type="Number">2.9000000000000001E-2</Data></Cell>
    <Cell><Data ss:Type="Number">5.7000000000000002E-2</Data></Cell>
    <Cell><Data ss:Type="Number">0</Data></Cell>
    <Cell><Data ss:Type="Number">4.0000000000000001E-3</Data></Cell>
    <Cell><Data ss:Type="Number">7.0000000000000001E-3</Data></Cell>
    <Cell><Data ss:Type="Number">1.4999999999999999E-2</Data></Cell>
    <Cell><Data ss:Type="Number">99.266000000000005</Data></Cell>
   </Row>
   <Row>
    <Cell><Data ss:Type="String">A-BA1-63C_p57 </Data></Cell>
    <Cell><Data ss:Type="Number">0</Data></Cell>
    <Cell><Data ss:Type="Number">4.2149999999999999</Data></Cell>
    <Cell><Data ss:Type="Number">53.283999999999999</Data></Cell>
    <Cell><Data ss:Type="Number">28.306999999999999</Data></Cell>
    <Cell><Data ss:Type="Number">7.0000000000000007E-2</Data></Cell>
    <Cell><Data ss:Type="Number">12.007999999999999</Data></Cell>
    <Cell><Data ss:Type="Number">0</Data></Cell>
    <Cell><Data ss:Type="Number">0</Data></Cell>
    <Cell><Data ss:Type="Number">0.29499999999999998</Data></Cell>
    <Cell><Data ss:Type="Number">0</Data></Cell>
    <Cell><Data ss:Type="Number">3.6999999999999998E-2</Data></Cell>
    <Cell><Data ss:Type="Number">8.0000000000000002E-3</Data></Cell>
    <Cell><Data ss:Type="Number">0.64700000000000002</Data></Cell>
    <Cell><Data ss:Type="Number">5.0000000000000001E-3</Data></Cell>
    <Cell><Data ss:Type="Number">1.2999999999999999E-2</Data></Cell>
    <Cell><Data ss:Type="Number">98.887</Data></Cell>
   </Row>
   <Row>
    <Cell><Data ss:Type="String">A-BA1-63C_p58 </Data></Cell>
    <Cell><Data ss:Type="Number">0</Data></Cell>
    <Cell><Data ss:Type="Number">1.1850000000000001</Data></Cell>
    <Cell><Data ss:Type="Number">45.805999999999997</Data></Cell>
    <Cell><Data ss:Type="Number">34.024999999999999</Data></Cell>
    <Cell><Data ss:Type="Number">1.7999999999999999E-2</Data></Cell>
    <Cell><Data ss:Type="Number">18.234000000000002</Data></Cell>
    <Cell><Data ss:Type="Number">6.6000000000000003E-2</Data></Cell>
    <Cell><Data ss:Type="Number">1.2E-2</Data></Cell>
    <Cell><Data ss:Type="Number">4.4999999999999998E-2</Data></Cell>
    <Cell><Data ss:Type="Number">2.8000000000000001E-2</Data></Cell>
    <Cell><Data ss:Type="Number">7.0000000000000001E-3</Data></Cell>
    <Cell><Data ss:Type="Number">3.0000000000000001E-3</Data></Cell>
    <Cell><Data ss:Type="Number">0</Data></Cell>
    <Cell><Data ss:Type="Number">0</Data></Cell>
    <Cell><Data ss:Type="Number">0</Data></Cell>
    <Cell><Data ss:Type="Number">99.427999999999997</Data></Cell>
   </Row>
   <Row>
    <Cell><Data ss:Type="String">A-BA1-63C_p59 </Data></Cell>
    <Cell><Data ss:Type="Number">0</Data></Cell>
    <Cell><Data ss:Type="Number">3.9729999999999999</Data></Cell>
    <Cell><Data ss:Type="Number">52.83</Data></Cell>
    <Cell><Data ss:Type="Number">29.408999999999999</Data></Cell>
    <Cell><Data ss:Type="Number">3.4000000000000002E-2</Data></Cell>
    <Cell><Data ss:Type="Number">12.603999999999999</Data></Cell>
    <Cell><Data ss:Type="Number">5.0000000000000001E-3</Data></Cell>
    <Cell><Data ss:Type="Number">0</Data></Cell>
    <Cell><Data ss:Type="Number">0.23799999999999999</Data></Cell>
    <Cell><Data ss:Type="Number">2.8000000000000001E-2</Data></Cell>
    <Cell><Data ss:Type="Number">6.0999999999999999E-2</Data></Cell>
    <Cell><Data ss:Type="Number">7.0000000000000001E-3</Data></Cell>
    <Cell><Data ss:Type="Number">0.59899999999999998</Data></Cell>
    <Cell><Data ss:Type="Number">1.7000000000000001E-2</Data></Cell>
    <Cell><Data ss:Type="Number">4.8000000000000001E-2</Data></Cell>
    <Cell><Data ss:Type="Number">99.850999999999999</Data></Cell>
   </Row>
   <Row>
    <Cell><Data ss:Type="String">A-BA1-63C_p60 </Data></Cell>
    <Cell><Data ss:Type="Number">0</Data></Cell>
    <Cell><Data ss:Type="Number">4.0759999999999996</Data></Cell>
    <Cell><Data ss:Type="Number">53.387</Data></Cell>
    <Cell><Data ss:Type="Number">29.193999999999999</Data></Cell>
    <Cell><Data ss:Type="Number">5.2999999999999999E-2</Data></Cell>
    <Cell><Data ss:Type="Number">12.766</Data></Cell>
    <Cell><Data ss:Type="Number">0</Data></Cell>
    <Cell><Data ss:Type="Number">5.8000000000000003E-2</Data></Cell>
    <Cell><Data ss:Type="Number">0.23</Data></Cell>
    <Cell><Data ss:Type="Number">2.9000000000000001E-2</Data></Cell>
    <Cell><Data ss:Type="Number">4.4999999999999998E-2</Data></Cell>
    <Cell><Data ss:Type="Number">5.0000000000000001E-3</Data></Cell>
    <Cell><Data ss:Type="Number">0.60199999999999998</Data></Cell>
    <Cell><Data ss:Type="Number">0</Data></Cell>
    <Cell><Data ss:Type="Number">1.2999999999999999E-2</Data></Cell>
    <Cell><Data ss:Type="Number">100.45699999999999</Data></Cell>
   </Row>
   <Row>
    <Cell><Data ss:Type="String">A-BA1-63C_p61 </Data></Cell>
    <Cell><Data ss:Type="Number">0</Data></Cell>
    <Cell><Data ss:Type="Number">4.0869999999999997</Data></Cell>
    <Cell><Data ss:Type="Number">53</Data></Cell>
    <Cell><Data ss:Type="Number">29.210999999999999</Data></Cell>
    <Cell><Data ss:Type="Number">8.5999999999999993E-2</Data></Cell>
    <Cell><Data ss:Type="Number">12.566000000000001</Data></Cell>
    <Cell><Data ss:Type="Number">0</Data></Cell>
    <Cell><Data ss:Type="Number">2.7E-2</Data></Cell>
    <Cell><Data ss:Type="Number">0.223</Data></Cell>
    <Cell><Data ss:Type="Number">2.7E-2</Data></Cell>
    <Cell><Data ss:Type="Number">7.4999999999999997E-2</Data></Cell>
    <Cell><Data ss:Type="Number">2.4E-2</Data></Cell>
    <Cell><Data ss:Type="Number">0.6</Data></Cell>
    <Cell><Data ss:Type="Number">1.2E-2</Data></Cell>
    <Cell><Data ss:Type="Number">3.7999999999999999E-2</Data></Cell>
    <Cell><Data ss:Type="Number">99.971000000000004</Data></Cell>
   </Row>
   <Row>
    <Cell><Data ss:Type="String">A-BA1-63C_p63 </Data></Cell>
    <Cell><Data ss:Type="Number">0</Data></Cell>
    <Cell><Data ss:Type="Number">2.431</Data></Cell>
    <Cell><Data ss:Type="Number">48.926000000000002</Data></Cell>
    <Cell><Data ss:Type="Number">31.672000000000001</Data></Cell>
    <Cell><Data ss:Type="Number">5.8999999999999997E-2</Data></Cell>
    <Cell><Data ss:Type="Number">15.567</Data></Cell>
    <Cell><Data ss:Type="Number">0</Data></Cell>
    <Cell><Data ss:Type="Number">0</Data></Cell>
    <Cell><Data ss:Type="Number">0.109</Data></Cell>
    <Cell><Data ss:Type="Number">0</Data></Cell>
    <Cell><Data ss:Type="Number">4.5999999999999999E-2</Data></Cell>
    <Cell><Data ss:Type="Number">0</Data></Cell>
    <Cell><Data ss:Type="Number">0.59799999999999998</Data></Cell>
    <Cell><Data ss:Type="Number">2.9000000000000001E-2</Data></Cell>
    <Cell><Data ss:Type="Number">0</Data></Cell>
    <Cell><Data ss:Type="Number">99.436999999999998</Data></Cell>
   </Row>
   <Row>
    <Cell><Data ss:Type="String">A-BA1-63C_p64 </Data></Cell>
    <Cell><Data ss:Type="Number">0</Data></Cell>
    <Cell><Data ss:Type="Number">4.6520000000000001</Data></Cell>
    <Cell><Data ss:Type="Number">54.933999999999997</Data></Cell>
    <Cell><Data ss:Type="Number">27.795999999999999</Data></Cell>
    <Cell><Data ss:Type="Number">6.6000000000000003E-2</Data></Cell>
    <Cell><Data ss:Type="Number">11.335000000000001</Data></Cell>
    <Cell><Data ss:Type="Number">0</Data></Cell>
    <Cell><Data ss:Type="Number">8.0000000000000002E-3</Data></Cell>
    <Cell><Data ss:Type="Number">0.311</Data></Cell>
    <Cell><Data ss:Type="Number">3.7999999999999999E-2</Data></Cell>
    <Cell><Data ss:Type="Number">4.1000000000000002E-2</Data></Cell>
    <Cell><Data ss:Type="Number">6.0000000000000001E-3</Data></Cell>
    <Cell><Data ss:Type="Number">0</Data></Cell>
    <Cell><Data ss:Type="Number">0</Data></Cell>
    <Cell><Data ss:Type="Number">3.0000000000000001E-3</Data></Cell>
    <Cell><Data ss:Type="Number">99.188999999999993</Data></Cell>
   </Row>
   <Row>
    <Cell><Data ss:Type="String">A-BA1-63C_p65 </Data></Cell>
    <Cell><Data ss:Type="Number">0</Data></Cell>
    <Cell><Data ss:Type="Number">4.069</Data></Cell>
    <Cell><Data ss:Type="Number">52.703000000000003</Data></Cell>
    <Cell><Data ss:Type="Number">28.981000000000002</Data></Cell>
    <Cell><Data ss:Type="Number">7.3999999999999996E-2</Data></Cell>
    <Cell><Data ss:Type="Number">12.391</Data></Cell>
    <Cell><Data ss:Type="Number">0</Data></Cell>
    <Cell><Data ss:Type="Number">0</Data></Cell>
    <Cell><Data ss:Type="Number">0.251</Data></Cell>
    <Cell><Data ss:Type="Number">8.9999999999999993E-3</Data></Cell>
    <Cell><Data ss:Type="Number">0</Data></Cell>
    <Cell><Data ss:Type="Number">3.0000000000000001E-3</Data></Cell>
    <Cell><Data ss:Type="Number">0</Data></Cell>
    <Cell><Data ss:Type="Number">5.0000000000000001E-3</Data></Cell>
    <Cell><Data ss:Type="Number">0</Data></Cell>
    <Cell><Data ss:Type="Number">98.484999999999999</Data></Cell>
   </Row>
   <Row>
    <Cell><Data ss:Type="String">A-BA1-63C_p66 </Data></Cell>
    <Cell><Data ss:Type="Number">0</Data></Cell>
    <Cell><Data ss:Type="Number">4.8490000000000002</Data></Cell>
    <Cell><Data ss:Type="Number">55.529000000000003</Data></Cell>
    <Cell><Data ss:Type="Number">27.869</Data></Cell>
    <Cell><Data ss:Type="Number">5.3999999999999999E-2</Data></Cell>
    <Cell><Data ss:Type="Number">11.057</Data></Cell>
    <Cell><Data ss:Type="Number">0</Data></Cell>
    <Cell><Data ss:Type="Number">4.2000000000000003E-2</Data></Cell>
    <Cell><Data ss:Type="Number">0.33600000000000002</Data></Cell>
    <Cell><Data ss:Type="Number">5.8999999999999997E-2</Data></Cell>
    <Cell><Data ss:Type="Number">3.4000000000000002E-2</Data></Cell>
    <Cell><Data ss:Type="Number">1.7000000000000001E-2</Data></Cell>
    <Cell><Data ss:Type="Number">0.69599999999999995</Data></Cell>
    <Cell><Data ss:Type="Number">4.4999999999999998E-2</Data></Cell>
    <Cell><Data ss:Type="Number">0</Data></Cell>
    <Cell><Data ss:Type="Number">100.583</Data></Cell>
   </Row>
   <Row>
    <Cell><Data ss:Type="String">A-BA1-63C_p67 </Data></Cell>
    <Cell><Data ss:Type="Number">0</Data></Cell>
    <Cell><Data ss:Type="Number">0.26900000000000002</Data></Cell>
    <Cell><Data ss:Type="Number">51.792000000000002</Data></Cell>
    <Cell><Data ss:Type="Number">2.6509999999999998</Data></Cell>
    <Cell><Data ss:Type="Number">15.153</Data></Cell>
    <Cell><Data ss:Type="Number">18.760000000000002</Data></Cell>
    <Cell><Data ss:Type="Number">0.39700000000000002</Data></Cell>
    <Cell><Data ss:Type="Number">0</Data></Cell>
    <Cell><Data ss:Type="Number">1.7000000000000001E-2</Data></Cell>
    <Cell><Data ss:Type="Number">4.2000000000000003E-2</Data></Cell>
    <Cell><Data ss:Type="Number">0.52600000000000002</Data></Cell>
    <Cell><Data ss:Type="Number">0</Data></Cell>
    <Cell><Data ss:Type="Number">10.286</Data></Cell>
    <Cell><Data ss:Type="Number">0</Data></Cell>
    <Cell><Data ss:Type="Number">0.02</Data></Cell>
    <Cell><Data ss:Type="Number">99.912999999999997</Data></Cell>
   </Row>
   <Row>
    <Cell><Data ss:Type="String">A-BA1-63C_p68 </Data></Cell>
    <Cell><Data ss:Type="Number">0</Data></Cell>
    <Cell><Data ss:Type="Number">0.35199999999999998</Data></Cell>
    <Cell><Data ss:Type="Number">51.493000000000002</Data></Cell>
    <Cell><Data ss:Type="Number">2.6230000000000002</Data></Cell>
    <Cell><Data ss:Type="Number">14.464</Data></Cell>
    <Cell><Data ss:Type="Number">19.253</Data></Cell>
    <Cell><Data ss:Type="Number">0.38100000000000001</Data></Cell>
    <Cell><Data ss:Type="Number">2.3E-2</Data></Cell>
    <Cell><Data ss:Type="Number">0</Data></Cell>
    <Cell><Data ss:Type="Number">0</Data></Cell>
    <Cell><Data ss:Type="Number">0.55000000000000004</Data></Cell>
    <Cell><Data ss:Type="Number">2E-3</Data></Cell>
    <Cell><Data ss:Type="Number">10.766</Data></Cell>
    <Cell><Data ss:Type="Number">0</Data></Cell>
    <Cell><Data ss:Type="Number">2.3E-2</Data></Cell>
    <Cell><Data ss:Type="Number">99.93</Data></Cell>
   </Row>
   <Row>
    <Cell><Data ss:Type="String">A-BA1-63C_p69 </Data></Cell>
    <Cell><Data ss:Type="Number">0</Data></Cell>
    <Cell><Data ss:Type="Number">0.29199999999999998</Data></Cell>
    <Cell><Data ss:Type="Number">51.731999999999999</Data></Cell>
    <Cell><Data ss:Type="Number">2.72</Data></Cell>
    <Cell><Data ss:Type="Number">14.782999999999999</Data></Cell>
    <Cell><Data ss:Type="Number">19.106000000000002</Data></Cell>
    <Cell><Data ss:Type="Number">0.29699999999999999</Data></Cell>
    <Cell><Data ss:Type="Number">0.126</Data></Cell>
    <Cell><Data ss:Type="Number">2.1000000000000001E-2</Data></Cell>
    <Cell><Data ss:Type="Number">1.0999999999999999E-2</Data></Cell>
    <Cell><Data ss:Type="Number">0.623</Data></Cell>
    <Cell><Data ss:Type="Number">0</Data></Cell>
    <Cell><Data ss:Type="Number">10.064</Data></Cell>
    <Cell><Data ss:Type="Number">2.1000000000000001E-2</Data></Cell>
    <Cell><Data ss:Type="Number">8.1000000000000003E-2</Data></Cell>
    <Cell><Data ss:Type="Number">99.876999999999995</Data></Cell>
   </Row>
   <Row>
    <Cell><Data ss:Type="String">A-BA1-63C_p73 </Data></Cell>
    <Cell><Data ss:Type="Number">0</Data></Cell>
    <Cell><Data ss:Type="Number">4.9029999999999996</Data></Cell>
    <Cell><Data ss:Type="Number">54.901000000000003</Data></Cell>
    <Cell><Data ss:Type="Number">27.539000000000001</Data></Cell>
    <Cell><Data ss:Type="Number">8.5999999999999993E-2</Data></Cell>
    <Cell><Data ss:Type="Number">10.983000000000001</Data></Cell>
    <Cell><Data ss:Type="Number">3.7999999999999999E-2</Data></Cell>
    <Cell><Data ss:Type="Number">0</Data></Cell>
    <Cell><Data ss:Type="Number">0.35</Data></Cell>
    <Cell><Data ss:Type="Number">2.5999999999999999E-2</Data></Cell>
    <Cell><Data ss:Type="Number">2.5999999999999999E-2</Data></Cell>
    <Cell><Data ss:Type="Number">0</Data></Cell>
    <Cell><Data ss:Type="Number">4.0000000000000001E-3</Data></Cell>
    <Cell><Data ss:Type="Number">0</Data></Cell>
    <Cell><Data ss:Type="Number">1.2999999999999999E-2</Data></Cell>
    <Cell><Data ss:Type="Number">98.869</Data></Cell>
   </Row>
   <Row>
    <Cell><Data ss:Type="String">A-BA1-63C_p74 </Data></Cell>
    <Cell><Data ss:Type="Number">0</Data></Cell>
    <Cell><Data ss:Type="Number">3.0920000000000001</Data></Cell>
    <Cell><Data ss:Type="Number">50.392000000000003</Data></Cell>
    <Cell><Data ss:Type="Number">30.646000000000001</Data></Cell>
    <Cell><Data ss:Type="Number">0.03</Data></Cell>
    <Cell><Data ss:Type="Number">14.433</Data></Cell>
    <Cell><Data ss:Type="Number">4.5999999999999999E-2</Data></Cell>
    <Cell><Data ss:Type="Number">0</Data></Cell>
    <Cell><Data ss:Type="Number">0.192</Data></Cell>
    <Cell><Data ss:Type="Number">6.7000000000000004E-2</Data></Cell>
    <Cell><Data ss:Type="Number">6.5000000000000002E-2</Data></Cell>
    <Cell><Data ss:Type="Number">5.0000000000000001E-3</Data></Cell>
    <Cell><Data ss:Type="Number">2E-3</Data></Cell>
    <Cell><Data ss:Type="Number">7.0000000000000001E-3</Data></Cell>
    <Cell><Data ss:Type="Number">0</Data></Cell>
    <Cell><Data ss:Type="Number">98.975999999999999</Data></Cell>
   </Row>
   <Row>
    <Cell><Data ss:Type="String">A-BA1-63C_p75 </Data></Cell>
    <Cell><Data ss:Type="Number">0</Data></Cell>
    <Cell><Data ss:Type="Number">4.3029999999999999</Data></Cell>
    <Cell><Data ss:Type="Number">53.472000000000001</Data></Cell>
    <Cell><Data ss:Type="Number">28.960999999999999</Data></Cell>
    <Cell><Data ss:Type="Number">8.2000000000000003E-2</Data></Cell>
    <Cell><Data ss:Type="Number">12.411</Data></Cell>
    <Cell><Data ss:Type="Number">0</Data></Cell>
    <Cell><Data ss:Type="Number">3.5000000000000003E-2</Data></Cell>
    <Cell><Data ss:Type="Number">0.24299999999999999</Data></Cell>
    <Cell><Data ss:Type="Number">0</Data></Cell>
    <Cell><Data ss:Type="Number">3.4000000000000002E-2</Data></Cell>
    <Cell><Data ss:Type="Number">0</Data></Cell>
    <Cell><Data ss:Type="Number">0</Data></Cell>
    <Cell><Data ss:Type="Number">0</Data></Cell>
    <Cell><Data ss:Type="Number">0</Data></Cell>
    <Cell><Data ss:Type="Number">99.540999999999997</Data></Cell>
   </Row>
   <Row>
    <Cell><Data ss:Type="String">A-BA1-63C_p76 </Data></Cell>
    <Cell><Data ss:Type="Number">0</Data></Cell>
    <Cell><Data ss:Type="Number">1.6619999999999999</Data></Cell>
    <Cell><Data ss:Type="Number">47.171999999999997</Data></Cell>
    <Cell><Data ss:Type="Number">33.393999999999998</Data></Cell>
    <Cell><Data ss:Type="Number">5.2999999999999999E-2</Data></Cell>
    <Cell><Data ss:Type="Number">17.329999999999998</Data></Cell>
    <Cell><Data ss:Type="Number">0</Data></Cell>
    <Cell><Data ss:Type="Number">0</Data></Cell>
    <Cell><Data ss:Type="Number">7.0999999999999994E-2</Data></Cell>
    <Cell><Data ss:Type="Number">5.3999999999999999E-2</Data></Cell>
    <Cell><Data ss:Type="Number">2.7E-2</Data></Cell>
    <Cell><Data ss:Type="Number">6.0000000000000001E-3</Data></Cell>
    <Cell><Data ss:Type="Number">1.2999999999999999E-2</Data></Cell>
    <Cell><Data ss:Type="Number">1.2E-2</Data></Cell>
    <Cell><Data ss:Type="Number">1.2999999999999999E-2</Data></Cell>
    <Cell><Data ss:Type="Number">99.805999999999997</Data></Cell>
   </Row>
   <Row>
    <Cell><Data ss:Type="String">A-BA1-63C_p77 </Data></Cell>
    <Cell><Data ss:Type="Number">0</Data></Cell>
    <Cell><Data ss:Type="Number">3.9870000000000001</Data></Cell>
    <Cell><Data ss:Type="Number">52.040999999999997</Data></Cell>
    <Cell><Data ss:Type="Number">29.427</Data></Cell>
    <Cell><Data ss:Type="Number">0.11</Data></Cell>
    <Cell><Data ss:Type="Number">13.148999999999999</Data></Cell>
    <Cell><Data ss:Type="Number">1.9E-2</Data></Cell>
    <Cell><Data ss:Type="Number">0</Data></Cell>
    <Cell><Data ss:Type="Number">0.22800000000000001</Data></Cell>
    <Cell><Data ss:Type="Number">7.1999999999999995E-2</Data></Cell>
    <Cell><Data ss:Type="Number">1.7000000000000001E-2</Data></Cell>
    <Cell><Data ss:Type="Number">0</Data></Cell>
    <Cell><Data ss:Type="Number">2.9000000000000001E-2</Data></Cell>
    <Cell><Data ss:Type="Number">2E-3</Data></Cell>
    <Cell><Data ss:Type="Number">0</Data></Cell>
    <Cell><Data ss:Type="Number">99.081000000000003</Data></Cell>
   </Row>
   <Row>
    <Cell><Data ss:Type="String">A-BA1-63C_p78 </Data></Cell>
    <Cell><Data ss:Type="Number">0</Data></Cell>
    <Cell><Data ss:Type="Number">1.425</Data></Cell>
    <Cell><Data ss:Type="Number">46.271000000000001</Data></Cell>
    <Cell><Data ss:Type="Number">33.420999999999999</Data></Cell>
    <Cell><Data ss:Type="Number">5.8000000000000003E-2</Data></Cell>
    <Cell><Data ss:Type="Number">17.363</Data></Cell>
    <Cell><Data ss:Type="Number">4.0000000000000001E-3</Data></Cell>
    <Cell><Data ss:Type="Number">3.1E-2</Data></Cell>
    <Cell><Data ss:Type="Number">4.9000000000000002E-2</Data></Cell>
    <Cell><Data ss:Type="Number">1.2E-2</Data></Cell>
    <Cell><Data ss:Type="Number">2.5000000000000001E-2</Data></Cell>
    <Cell><Data ss:Type="Number">1.2E-2</Data></Cell>
    <Cell><Data ss:Type="Number">0</Data></Cell>
    <Cell><Data ss:Type="Number">0</Data></Cell>
    <Cell><Data ss:Type="Number">0</Data></Cell>
    <Cell><Data ss:Type="Number">98.668000000000006</Data></Cell>
   </Row>
   <Row>
    <Cell><Data ss:Type="String">A-BA1-63C_p82 </Data></Cell>
    <Cell><Data ss:Type="Number">0</Data></Cell>
    <Cell><Data ss:Type="Number">1.7000000000000001E-2</Data></Cell>
    <Cell><Data ss:Type="Number">53.838000000000001</Data></Cell>
    <Cell><Data ss:Type="Number">1.468</Data></Cell>
    <Cell><Data ss:Type="Number">23.262</Data></Cell>
    <Cell><Data ss:Type="Number">1.726</Data></Cell>
    <Cell><Data ss:Type="Number">0.71299999999999997</Data></Cell>
    <Cell><Data ss:Type="Number">2.5999999999999999E-2</Data></Cell>
    <Cell><Data ss:Type="Number">0</Data></Cell>
    <Cell><Data ss:Type="Number">2.1000000000000001E-2</Data></Cell>
    <Cell><Data ss:Type="Number">0.30199999999999999</Data></Cell>
    <Cell><Data ss:Type="Number">1.4E-2</Data></Cell>
    <Cell><Data ss:Type="Number">19.690000000000001</Data></Cell>
    <Cell><Data ss:Type="Number">2.5000000000000001E-2</Data></Cell>
    <Cell><Data ss:Type="Number">2.4E-2</Data></Cell>
    <Cell><Data ss:Type="Number">101.123</Data></Cell>
   </Row>
   <Row>
    <Cell><Data ss:Type="String">A-BA1-63C_p83 </Data></Cell>
    <Cell><Data ss:Type="Number">0</Data></Cell>
    <Cell><Data ss:Type="Number">3.2000000000000001E-2</Data></Cell>
    <Cell><Data ss:Type="Number">53.719000000000001</Data></Cell>
    <Cell><Data ss:Type="Number">1.278</Data></Cell>
    <Cell><Data ss:Type="Number">23.192</Data></Cell>
    <Cell><Data ss:Type="Number">1.68</Data></Cell>
    <Cell><Data ss:Type="Number">0.67900000000000005</Data></Cell>
    <Cell><Data ss:Type="Number">0.03</Data></Cell>
    <Cell><Data ss:Type="Number">0</Data></Cell>
    <Cell><Data ss:Type="Number">6.0000000000000001E-3</Data></Cell>
    <Cell><Data ss:Type="Number">0.30099999999999999</Data></Cell>
    <Cell><Data ss:Type="Number">0</Data></Cell>
    <Cell><Data ss:Type="Number">20.097999999999999</Data></Cell>
    <Cell><Data ss:Type="Number">1.0999999999999999E-2</Data></Cell>
    <Cell><Data ss:Type="Number">0</Data></Cell>
    <Cell><Data ss:Type="Number">101.026</Data></Cell>
   </Row>
   <Row>
    <Cell><Data ss:Type="String">A-BA1-63C_p85 </Data></Cell>
    <Cell><Data ss:Type="Number">0</Data></Cell>
    <Cell><Data ss:Type="Number">6.0999999999999999E-2</Data></Cell>
    <Cell><Data ss:Type="Number">54.786999999999999</Data></Cell>
    <Cell><Data ss:Type="Number">0.999</Data></Cell>
    <Cell><Data ss:Type="Number">25.504000000000001</Data></Cell>
    <Cell><Data ss:Type="Number">1.736</Data></Cell>
    <Cell><Data ss:Type="Number">0.59199999999999997</Data></Cell>
    <Cell><Data ss:Type="Number">0</Data></Cell>
    <Cell><Data ss:Type="Number">0</Data></Cell>
    <Cell><Data ss:Type="Number">0</Data></Cell>
    <Cell><Data ss:Type="Number">0.157</Data></Cell>
    <Cell><Data ss:Type="Number">2E-3</Data></Cell>
    <Cell><Data ss:Type="Number">16.702000000000002</Data></Cell>
    <Cell><Data ss:Type="Number">1.6E-2</Data></Cell>
    <Cell><Data ss:Type="Number">3.2000000000000001E-2</Data></Cell>
    <Cell><Data ss:Type="Number">100.58799999999999</Data></Cell>
   </Row>
   <Row>
    <Cell><Data ss:Type="String">A-BA1-63C_p86 </Data></Cell>
    <Cell><Data ss:Type="Number">0</Data></Cell>
    <Cell><Data ss:Type="Number">6.0000000000000001E-3</Data></Cell>
    <Cell><Data ss:Type="Number">54.835999999999999</Data></Cell>
    <Cell><Data ss:Type="Number">0.91500000000000004</Data></Cell>
    <Cell><Data ss:Type="Number">25.33</Data></Cell>
    <Cell><Data ss:Type="Number">1.4950000000000001</Data></Cell>
    <Cell><Data ss:Type="Number">0.57299999999999995</Data></Cell>
    <Cell><Data ss:Type="Number">0</Data></Cell>
    <Cell><Data ss:Type="Number">0</Data></Cell>
    <Cell><Data ss:Type="Number">0</Data></Cell>
    <Cell><Data ss:Type="Number">0.123</Data></Cell>
    <Cell><Data ss:Type="Number">0</Data></Cell>
    <Cell><Data ss:Type="Number">16.645</Data></Cell>
    <Cell><Data ss:Type="Number">4.4999999999999998E-2</Data></Cell>
    <Cell><Data ss:Type="Number">1.2E-2</Data></Cell>
    <Cell><Data ss:Type="Number">99.98</Data></Cell>
   </Row>
   <Row>
    <Cell><Data ss:Type="String">A-BA1-63C_p87 </Data></Cell>
    <Cell><Data ss:Type="Number">0</Data></Cell>
    <Cell><Data ss:Type="Number">4.1000000000000002E-2</Data></Cell>
    <Cell><Data ss:Type="Number">54.47</Data></Cell>
    <Cell><Data ss:Type="Number">0.878</Data></Cell>
    <Cell><Data ss:Type="Number">25.225000000000001</Data></Cell>
    <Cell><Data ss:Type="Number">1.7909999999999999</Data></Cell>
    <Cell><Data ss:Type="Number">0.48899999999999999</Data></Cell>
    <Cell><Data ss:Type="Number">1.0999999999999999E-2</Data></Cell>
    <Cell><Data ss:Type="Number">3.0000000000000001E-3</Data></Cell>
    <Cell><Data ss:Type="Number">0</Data></Cell>
    <Cell><Data ss:Type="Number">0.23699999999999999</Data></Cell>
    <Cell><Data ss:Type="Number">1.7000000000000001E-2</Data></Cell>
    <Cell><Data ss:Type="Number">16.96</Data></Cell>
    <Cell><Data ss:Type="Number">0</Data></Cell>
    <Cell><Data ss:Type="Number">7.0000000000000001E-3</Data></Cell>
    <Cell><Data ss:Type="Number">100.125</Data></Cell>
   </Row>
   <Row>
    <Cell><Data ss:Type="String">A-BA1-63C_p88 </Data></Cell>
    <Cell><Data ss:Type="Number">0</Data></Cell>
    <Cell><Data ss:Type="Number">4.8000000000000001E-2</Data></Cell>
    <Cell><Data ss:Type="Number">53.923000000000002</Data></Cell>
    <Cell><Data ss:Type="Number">2.105</Data></Cell>
    <Cell><Data ss:Type="Number">24.228000000000002</Data></Cell>
    <Cell><Data ss:Type="Number">1.911</Data></Cell>
    <Cell><Data ss:Type="Number">0.50800000000000001</Data></Cell>
    <Cell><Data ss:Type="Number">0</Data></Cell>
    <Cell><Data ss:Type="Number">0</Data></Cell>
    <Cell><Data ss:Type="Number">0</Data></Cell>
    <Cell><Data ss:Type="Number">0.33100000000000002</Data></Cell>
    <Cell><Data ss:Type="Number">0</Data></Cell>
    <Cell><Data ss:Type="Number">17.966000000000001</Data></Cell>
    <Cell><Data ss:Type="Number">2.1999999999999999E-2</Data></Cell>
    <Cell><Data ss:Type="Number">3.2000000000000001E-2</Data></Cell>
    <Cell><Data ss:Type="Number">101.074</Data></Cell>
   </Row>
   <Row>
    <Cell><Data ss:Type="String">A-BA1-63C_p89 </Data></Cell>
    <Cell><Data ss:Type="Number">0</Data></Cell>
    <Cell><Data ss:Type="Number">5.3999999999999999E-2</Data></Cell>
    <Cell><Data ss:Type="Number">53.182000000000002</Data></Cell>
    <Cell><Data ss:Type="Number">1.986</Data></Cell>
    <Cell><Data ss:Type="Number">23.478999999999999</Data></Cell>
    <Cell><Data ss:Type="Number">1.823</Data></Cell>
    <Cell><Data ss:Type="Number">0.57899999999999996</Data></Cell>
    <Cell><Data ss:Type="Number">0</Data></Cell>
    <Cell><Data ss:Type="Number">4.0000000000000001E-3</Data></Cell>
    <Cell><Data ss:Type="Number">0</Data></Cell>
    <Cell><Data ss:Type="Number">0.32200000000000001</Data></Cell>
    <Cell><Data ss:Type="Number">0</Data></Cell>
    <Cell><Data ss:Type="Number">18.989000000000001</Data></Cell>
    <Cell><Data ss:Type="Number">0</Data></Cell>
    <Cell><Data ss:Type="Number">5.0000000000000001E-3</Data></Cell>
    <Cell><Data ss:Type="Number">100.423</Data></Cell>
   </Row>
   <Row>
    <Cell><Data ss:Type="String">A-BA1-63C_p91 </Data></Cell>
    <Cell><Data ss:Type="Number">0</Data></Cell>
    <Cell><Data ss:Type="Number">4.0880000000000001</Data></Cell>
    <Cell><Data ss:Type="Number">53.14</Data></Cell>
    <Cell><Data ss:Type="Number">29.22</Data></Cell>
    <Cell><Data ss:Type="Number">7.5999999999999998E-2</Data></Cell>
    <Cell><Data ss:Type="Number">12.531000000000001</Data></Cell>
    <Cell><Data ss:Type="Number">0</Data></Cell>
    <Cell><Data ss:Type="Number">5.3999999999999999E-2</Data></Cell>
    <Cell><Data ss:Type="Number">0.23</Data></Cell>
    <Cell><Data ss:Type="Number">4.0000000000000001E-3</Data></Cell>
    <Cell><Data ss:Type="Number">0.05</Data></Cell>
    <Cell><Data ss:Type="Number">0</Data></Cell>
    <Cell><Data ss:Type="Number">0.53700000000000003</Data></Cell>
    <Cell><Data ss:Type="Number">1.4E-2</Data></Cell>
    <Cell><Data ss:Type="Number">1.2999999999999999E-2</Data></Cell>
    <Cell><Data ss:Type="Number">99.956999999999994</Data></Cell>
   </Row>
   <Row>
    <Cell><Data ss:Type="String">A-BA1-63C_p92 </Data></Cell>
    <Cell><Data ss:Type="Number">0</Data></Cell>
    <Cell><Data ss:Type="Number">4.1230000000000002</Data></Cell>
    <Cell><Data ss:Type="Number">53.392000000000003</Data></Cell>
    <Cell><Data ss:Type="Number">29.207000000000001</Data></Cell>
    <Cell><Data ss:Type="Number">6.9000000000000006E-2</Data></Cell>
    <Cell><Data ss:Type="Number">12.430999999999999</Data></Cell>
    <Cell><Data ss:Type="Number">3.5999999999999997E-2</Data></Cell>
    <Cell><Data ss:Type="Number">0</Data></Cell>
    <Cell><Data ss:Type="Number">0.255</Data></Cell>
    <Cell><Data ss:Type="Number">0</Data></Cell>
    <Cell><Data ss:Type="Number">2.9000000000000001E-2</Data></Cell>
    <Cell><Data ss:Type="Number">0</Data></Cell>
    <Cell><Data ss:Type="Number">0.64700000000000002</Data></Cell>
    <Cell><Data ss:Type="Number">1.2E-2</Data></Cell>
    <Cell><Data ss:Type="Number">2.5999999999999999E-2</Data></Cell>
    <Cell><Data ss:Type="Number">100.227</Data></Cell>
   </Row>
   <Row>
    <Cell><Data ss:Type="String">A-BA1-63C_p93 </Data></Cell>
    <Cell><Data ss:Type="Number">0</Data></Cell>
    <Cell><Data ss:Type="Number">4.1150000000000002</Data></Cell>
    <Cell><Data ss:Type="Number">53.48</Data></Cell>
    <Cell><Data ss:Type="Number">29.038</Data></Cell>
    <Cell><Data ss:Type="Number">0.13</Data></Cell>
    <Cell><Data ss:Type="Number">12.582000000000001</Data></Cell>
    <Cell><Data ss:Type="Number">0</Data></Cell>
    <Cell><Data ss:Type="Number">0</Data></Cell>
    <Cell><Data ss:Type="Number">0.216</Data></Cell>
    <Cell><Data ss:Type="Number">1.4E-2</Data></Cell>
    <Cell><Data ss:Type="Number">6.8000000000000005E-2</Data></Cell>
    <Cell><Data ss:Type="Number">1.9E-2</Data></Cell>
    <Cell><Data ss:Type="Number">0.82199999999999995</Data></Cell>
    <Cell><Data ss:Type="Number">5.1999999999999998E-2</Data></Cell>
    <Cell><Data ss:Type="Number">3.7999999999999999E-2</Data></Cell>
    <Cell><Data ss:Type="Number">100.57</Data></Cell>
   </Row>
   <Row>
    <Cell><Data ss:Type="String">A-BA1-63C_p94 </Data></Cell>
    <Cell><Data ss:Type="Number">0</Data></Cell>
    <Cell><Data ss:Type="Number">0.33900000000000002</Data></Cell>
    <Cell><Data ss:Type="Number">50.996000000000002</Data></Cell>
    <Cell><Data ss:Type="Number">3.5009999999999999</Data></Cell>
    <Cell><Data ss:Type="Number">14.667</Data></Cell>
    <Cell><Data ss:Type="Number">20.422000000000001</Data></Cell>
    <Cell><Data ss:Type="Number">0.32900000000000001</Data></Cell>
    <Cell><Data ss:Type="Number">0</Data></Cell>
    <Cell><Data ss:Type="Number">0</Data></Cell>
    <Cell><Data ss:Type="Number">2.1999999999999999E-2</Data></Cell>
    <Cell><Data ss:Type="Number">0.76</Data></Cell>
    <Cell><Data ss:Type="Number">0</Data></Cell>
    <Cell><Data ss:Type="Number">8.9359999999999999</Data></Cell>
    <Cell><Data ss:Type="Number">7.0000000000000001E-3</Data></Cell>
    <Cell><Data ss:Type="Number">6.8000000000000005E-2</Data></Cell>
    <Cell><Data ss:Type="Number">100.047</Data></Cell>
   </Row>
   <Row>
    <Cell><Data ss:Type="String">A-BA1-63C_p95 </Data></Cell>
    <Cell><Data ss:Type="Number">0</Data></Cell>
    <Cell><Data ss:Type="Number">0.40400000000000003</Data></Cell>
    <Cell><Data ss:Type="Number">52.024999999999999</Data></Cell>
    <Cell><Data ss:Type="Number">2.383</Data></Cell>
    <Cell><Data ss:Type="Number">14.231999999999999</Data></Cell>
    <Cell><Data ss:Type="Number">19.138999999999999</Data></Cell>
    <Cell><Data ss:Type="Number">0.44700000000000001</Data></Cell>
    <Cell><Data ss:Type="Number">0</Data></Cell>
    <Cell><Data ss:Type="Number">8.9999999999999993E-3</Data></Cell>
    <Cell><Data ss:Type="Number">0.1</Data></Cell>
    <Cell><Data ss:Type="Number">0.60399999999999998</Data></Cell>
    <Cell><Data ss:Type="Number">1.7000000000000001E-2</Data></Cell>
    <Cell><Data ss:Type="Number">11.154999999999999</Data></Cell>
    <Cell><Data ss:Type="Number">4.7E-2</Data></Cell>
    <Cell><Data ss:Type="Number">5.0000000000000001E-3</Data></Cell>
    <Cell><Data ss:Type="Number">100.563</Data></Cell>
   </Row>
   <Row>
    <Cell><Data ss:Type="String">A-BA1-63C_p96 </Data></Cell>
    <Cell><Data ss:Type="Number">0</Data></Cell>
    <Cell><Data ss:Type="Number">0.43099999999999999</Data></Cell>
    <Cell><Data ss:Type="Number">51.689</Data></Cell>
    <Cell><Data ss:Type="Number">3.1179999999999999</Data></Cell>
    <Cell><Data ss:Type="Number">14.372</Data></Cell>
    <Cell><Data ss:Type="Number">19.196000000000002</Data></Cell>
    <Cell><Data ss:Type="Number">0.27900000000000003</Data></Cell>
    <Cell><Data ss:Type="Number">0</Data></Cell>
    <Cell><Data ss:Type="Number">3.0000000000000001E-3</Data></Cell>
    <Cell><Data ss:Type="Number">8.0000000000000002E-3</Data></Cell>
    <Cell><Data ss:Type="Number">0.65800000000000003</Data></Cell>
    <Cell><Data ss:Type="Number">0</Data></Cell>
    <Cell><Data ss:Type="Number">11.048999999999999</Data></Cell>
    <Cell><Data ss:Type="Number">7.0000000000000001E-3</Data></Cell>
    <Cell><Data ss:Type="Number">3.5000000000000003E-2</Data></Cell>
    <Cell><Data ss:Type="Number">100.845</Data></Cell>
   </Row>
   <Row>
    <Cell><Data ss:Type="String">A-BA1-63C_p97 </Data></Cell>
    <Cell><Data ss:Type="Number">0</Data></Cell>
    <Cell><Data ss:Type="Number">2.673</Data></Cell>
    <Cell><Data ss:Type="Number">49.552</Data></Cell>
    <Cell><Data ss:Type="Number">31.657</Data></Cell>
    <Cell><Data ss:Type="Number">5.6000000000000001E-2</Data></Cell>
    <Cell><Data ss:Type="Number">15.275</Data></Cell>
    <Cell><Data ss:Type="Number">6.0999999999999999E-2</Data></Cell>
    <Cell><Data ss:Type="Number">0</Data></Cell>
    <Cell><Data ss:Type="Number">0.153</Data></Cell>
    <Cell><Data ss:Type="Number">1.9E-2</Data></Cell>
    <Cell><Data ss:Type="Number">8.3000000000000004E-2</Data></Cell>
    <Cell><Data ss:Type="Number">8.9999999999999993E-3</Data></Cell>
    <Cell><Data ss:Type="Number">0.48499999999999999</Data></Cell>
    <Cell><Data ss:Type="Number">3.3000000000000002E-2</Data></Cell>
    <Cell><Data ss:Type="Number">0</Data></Cell>
    <Cell><Data ss:Type="Number">100.054</Data></Cell>
   </Row>
   <Row>
    <Cell><Data ss:Type="String">A-BA1-63C_p98 </Data></Cell>
    <Cell><Data ss:Type="Number">0</Data></Cell>
    <Cell><Data ss:Type="Number">1.913</Data></Cell>
    <Cell><Data ss:Type="Number">47.930999999999997</Data></Cell>
    <Cell><Data ss:Type="Number">32.808</Data></Cell>
    <Cell><Data ss:Type="Number">6.7000000000000004E-2</Data></Cell>
    <Cell><Data ss:Type="Number">16.411999999999999</Data></Cell>
    <Cell><Data ss:Type="Number">0</Data></Cell>
    <Cell><Data ss:Type="Number">0</Data></Cell>
    <Cell><Data ss:Type="Number">6.2E-2</Data></Cell>
    <Cell><Data ss:Type="Number">0</Data></Cell>
    <Cell><Data ss:Type="Number">2.5000000000000001E-2</Data></Cell>
    <Cell><Data ss:Type="Number">1.9E-2</Data></Cell>
    <Cell><Data ss:Type="Number">0.54800000000000004</Data></Cell>
    <Cell><Data ss:Type="Number">0.01</Data></Cell>
    <Cell><Data ss:Type="Number">1.7999999999999999E-2</Data></Cell>
    <Cell><Data ss:Type="Number">99.808999999999997</Data></Cell>
   </Row>
   <Row>
    <Cell><Data ss:Type="String">A-BA1-63C_p99 </Data></Cell>
    <Cell><Data ss:Type="Number">0.01</Data></Cell>
    <Cell><Data ss:Type="Number">4.2</Data></Cell>
    <Cell><Data ss:Type="Number">52.731000000000002</Data></Cell>
    <Cell><Data ss:Type="Number">28.707000000000001</Data></Cell>
    <Cell><Data ss:Type="Number">0.1</Data></Cell>
    <Cell><Data ss:Type="Number">12.157999999999999</Data></Cell>
    <Cell><Data ss:Type="Number">2.1000000000000001E-2</Data></Cell>
    <Cell><Data ss:Type="Number">6.6000000000000003E-2</Data></Cell>
    <Cell><Data ss:Type="Number">0.29799999999999999</Data></Cell>
    <Cell><Data ss:Type="Number">5.3999999999999999E-2</Data></Cell>
    <Cell><Data ss:Type="Number">0.04</Data></Cell>
    <Cell><Data ss:Type="Number">0</Data></Cell>
    <Cell><Data ss:Type="Number">0.56999999999999995</Data></Cell>
    <Cell><Data ss:Type="Number">0</Data></Cell>
    <Cell><Data ss:Type="Number">0.01</Data></Cell>
    <Cell><Data ss:Type="Number">98.960999999999999</Data></Cell>
   </Row>
   <Row>
    <Cell><Data ss:Type="String">A-BA1-63C_p100 </Data></Cell>
    <Cell><Data ss:Type="Number">0</Data></Cell>
    <Cell><Data ss:Type="Number">2.956</Data></Cell>
    <Cell><Data ss:Type="Number">50.072000000000003</Data></Cell>
    <Cell><Data ss:Type="Number">31.033000000000001</Data></Cell>
    <Cell><Data ss:Type="Number">5.8000000000000003E-2</Data></Cell>
    <Cell><Data ss:Type="Number">14.932</Data></Cell>
    <Cell><Data ss:Type="Number">0</Data></Cell>
    <Cell><Data ss:Type="Number">0</Data></Cell>
    <Cell><Data ss:Type="Number">0.13300000000000001</Data></Cell>
    <Cell><Data ss:Type="Number">0.03</Data></Cell>
    <Cell><Data ss:Type="Number">3.5000000000000003E-2</Data></Cell>
    <Cell><Data ss:Type="Number">8.0000000000000002E-3</Data></Cell>
    <Cell><Data ss:Type="Number">0.58899999999999997</Data></Cell>
    <Cell><Data ss:Type="Number">0</Data></Cell>
    <Cell><Data ss:Type="Number">0</Data></Cell>
    <Cell><Data ss:Type="Number">99.843999999999994</Data></Cell>
   </Row>
   <Row>
    <Cell><Data ss:Type="String">A-BA1-63C_p101 </Data></Cell>
    <Cell><Data ss:Type="Number">0</Data></Cell>
    <Cell><Data ss:Type="Number">4.6890000000000001</Data></Cell>
    <Cell><Data ss:Type="Number">54.960999999999999</Data></Cell>
    <Cell><Data ss:Type="Number">28.181999999999999</Data></Cell>
    <Cell><Data ss:Type="Number">7.4999999999999997E-2</Data></Cell>
    <Cell><Data ss:Type="Number">11.413</Data></Cell>
    <Cell><Data ss:Type="Number">3.9E-2</Data></Cell>
    <Cell><Data ss:Type="Number">0</Data></Cell>
    <Cell><Data ss:Type="Number">0.27400000000000002</Data></Cell>
    <Cell><Data ss:Type="Number">4.7E-2</Data></Cell>
    <Cell><Data ss:Type="Number">5.7000000000000002E-2</Data></Cell>
    <Cell><Data ss:Type="Number">5.0000000000000001E-3</Data></Cell>
    <Cell><Data ss:Type="Number">0.45600000000000002</Data></Cell>
    <Cell><Data ss:Type="Number">0</Data></Cell>
    <Cell><Data ss:Type="Number">0</Data></Cell>
    <Cell><Data ss:Type="Number">100.197</Data></Cell>
   </Row>
   <Row>
    <Cell><Data ss:Type="String">A-BA1-63C_p102 </Data></Cell>
    <Cell><Data ss:Type="Number">7.9000000000000001E-2</Data></Cell>
    <Cell><Data ss:Type="Number">3.7589999999999999</Data></Cell>
    <Cell><Data ss:Type="Number">52.433</Data></Cell>
    <Cell><Data ss:Type="Number">29.814</Data></Cell>
    <Cell><Data ss:Type="Number">9.6000000000000002E-2</Data></Cell>
    <Cell><Data ss:Type="Number">13.085000000000001</Data></Cell>
    <Cell><Data ss:Type="Number">0</Data></Cell>
    <Cell><Data ss:Type="Number">3.5000000000000003E-2</Data></Cell>
    <Cell><Data ss:Type="Number">0.21199999999999999</Data></Cell>
    <Cell><Data ss:Type="Number">2.1000000000000001E-2</Data></Cell>
    <Cell><Data ss:Type="Number">1.0999999999999999E-2</Data></Cell>
    <Cell><Data ss:Type="Number">1.0999999999999999E-2</Data></Cell>
    <Cell><Data ss:Type="Number">0.66300000000000003</Data></Cell>
    <Cell><Data ss:Type="Number">0</Data></Cell>
    <Cell><Data ss:Type="Number">3.3000000000000002E-2</Data></Cell>
    <Cell><Data ss:Type="Number">100.217</Data></Cell>
   </Row>
   <Row>
    <Cell><Data ss:Type="String">A-BA1-63C_p107 </Data></Cell>
    <Cell><Data ss:Type="Number">0</Data></Cell>
    <Cell><Data ss:Type="Number">7.9000000000000001E-2</Data></Cell>
    <Cell><Data ss:Type="Number">52.406999999999996</Data></Cell>
    <Cell><Data ss:Type="Number">1.6759999999999999</Data></Cell>
    <Cell><Data ss:Type="Number">22.34</Data></Cell>
    <Cell><Data ss:Type="Number">2.0790000000000002</Data></Cell>
    <Cell><Data ss:Type="Number">0.60299999999999998</Data></Cell>
    <Cell><Data ss:Type="Number">0</Data></Cell>
    <Cell><Data ss:Type="Number">1.0999999999999999E-2</Data></Cell>
    <Cell><Data ss:Type="Number">0</Data></Cell>
    <Cell><Data ss:Type="Number">0.317</Data></Cell>
    <Cell><Data ss:Type="Number">0.02</Data></Cell>
    <Cell><Data ss:Type="Number">19.788</Data></Cell>
    <Cell><Data ss:Type="Number">4.9000000000000002E-2</Data></Cell>
    <Cell><Data ss:Type="Number">1.2E-2</Data></Cell>
    <Cell><Data ss:Type="Number">99.376000000000005</Data></Cell>
   </Row>
   <Row>
    <Cell><Data ss:Type="String">A-BA1-63C_p110 </Data></Cell>
    <Cell><Data ss:Type="Number">0</Data></Cell>
    <Cell><Data ss:Type="Number">5.0999999999999997E-2</Data></Cell>
    <Cell><Data ss:Type="Number">53.308</Data></Cell>
    <Cell><Data ss:Type="Number">1.9139999999999999</Data></Cell>
    <Cell><Data ss:Type="Number">22.887</Data></Cell>
    <Cell><Data ss:Type="Number">1.9990000000000001</Data></Cell>
    <Cell><Data ss:Type="Number">0.56599999999999995</Data></Cell>
    <Cell><Data ss:Type="Number">0</Data></Cell>
    <Cell><Data ss:Type="Number">1.6E-2</Data></Cell>
    <Cell><Data ss:Type="Number">1E-3</Data></Cell>
    <Cell><Data ss:Type="Number">0.30599999999999999</Data></Cell>
    <Cell><Data ss:Type="Number">2.1999999999999999E-2</Data></Cell>
    <Cell><Data ss:Type="Number">19.63</Data></Cell>
    <Cell><Data ss:Type="Number">3.5999999999999997E-2</Data></Cell>
    <Cell><Data ss:Type="Number">4.5999999999999999E-2</Data></Cell>
[truncated: 1,229,532 more chars]
